# Supplementary material for: Early nutritional programming affects liver transcriptome in diploid and triploid Atlantic salmon, Salmo salar
Source: BMC Genomics. 2017 Nov 17;18:886. doi: 10.1186/s12864-017-4264-7 (PMC5693578; doi:10.1186/s12864-017-4264-7)
Supplement: Supplementary file 1 — List of genes differentially expressed according to two-way ANOVA (p < 0.05) and affected by nutritional history. FC: Fold Change; KO: KEGG Orthology; M: marine V: vegetable. (XLSX 68 kb) [file 12864_2017_4264_MOESM1_ESM.xlsx]

## Sheet: Sheet1
KO	KEGG Annotation	Gene abbreviation	Average FC V/M
K00725	(N-Acetylneuraminyl)-galactosylglucosylceramide N-acetylgalactosaminyltransferase	B4GALNT1, GALGT	-1.78785
K00069	15-hydroxyprostaglandin dehydrogenase (NAD)	HPGD	1.21732
K13370	17beta-estradiol 17-dehydrogenase / 3alpha(17beta)-hydroxysteroid dehydrogenase (NAD+)	HSD17B8	1.261
K10251	17beta-estradiol 17-dehydrogenase / very-long-chain 3-oxoacyl-CoA reductase	HSD17B12, KAR, IFA38	1.2709
K00920	1-phosphatidylinositol-5-phosphate 4-kinase	PIP4K2	-1.1497
K01834	2,3-bisphosphoglycerate-dependent phosphoglycerate mutase	PGAM, gpmA	1.25397
K02730	20S proteasome subunit alpha 1	PSMA6	1.71988
K02726	20S proteasome subunit alpha 2	PSMA2	1.2984
K02728	20S proteasome subunit alpha 3	PSMA4	1.90078
K02731	20S proteasome subunit alpha 4	PSMA7	1.88185
K02729	20S proteasome subunit alpha 5	PSMA5	1.83444
K02725	20S proteasome subunit alpha 6	PSMA1	1.40066
K02727	20S proteasome subunit alpha 7	PSMA3	1.30123
K02738	20S proteasome subunit beta 1	PSMB6	1.21925
K02739	20S proteasome subunit beta 2	PSMB7	1.21981
K02735	20S proteasome subunit beta 3	PSMB3	1.18109
K02734	20S proteasome subunit beta 4	PSMB2	1.4638
K02737	20S proteasome subunit beta 5	PSMB5	1.16769
K02736	20S proteasome subunit beta 7	PSMB4	1.16209
K02740	20S proteasome subunit beta 8	PSMB8, LMP7	-4.16301
K02741	20S proteasome subunit beta 9	PSMB9, LMP2	2.44498
K02741	20S proteasome subunit beta 9	PSMB9, LMP2	1.24037
K07439	24-hydroxycholesterol 7alpha-hydroxylase	CYP39A1	1.9292
K10881	26 proteasome complex subunit DSS1	SHFM1, DSS1	1.19085
K03029	26S proteasome regulatory subunit N10	PSMD4, RPN10	-1.39588
K03031	26S proteasome regulatory subunit N12	PSMD8, RPN12	1.27295
K03032	26S proteasome regulatory subunit N2	PSMD1, RPN2	1.38875
K03033	26S proteasome regulatory subunit N3	PSMD3, RPN3	1.20039
K03036	26S proteasome regulatory subunit N6	PSMD11, RPN6	1.20332
K03062	26S proteasome regulatory subunit T2	PSMC1, RPT2	-1.32794
K03066	26S proteasome regulatory subunit T6	PSMC5, RPT6	1.15433
K14457	2-acylglycerol O-acyltransferase 2	MOGAT2, MGAT2	2.11578
K01082	3'(2'), 5'-bisphosphate nucleotidase	E3.1.3.7, cysQ, MET22, BPNT1	1.56788
K01969	3-methylcrotonyl-CoA carboxylase beta subunit	E6.4.1.4B	1.30306
K01969	3-methylcrotonyl-CoA carboxylase beta subunit	E6.4.1.4B	1.21819
K00251	3-oxo-5-beta-steroid 4-dehydrogenase	AKR1D1	1.23147
K01027	3-oxoacid CoA-transferase	OXCT	1.25454
K09458	3-oxoacyl-[acyl-carrier-protein] synthase II	fabF	1.12857
K12619	5'-3' exoribonuclease 2	XRN2, RAT1	-1.20234
K07199	5'-AMP-activated protein kinase, regulatory beta subunit	PRKAB	1.29684
K07200	5'-AMP-activated protein kinase, regulatory gamma subunit	PRKAG	-1.53145
K07127	5-hydroxyisourate hydrolase	uraH, pucM, hiuH	1.1851
K00772	5'-methylthioadenosine phosphorylase	E2.4.2.28, mtaP	-1.28115
K13700	abhydrolase domain-containing protein 6	ABHD6	1.7333
K07509	acetyl-CoA acyltransferase	HADHB	1.11623
K07508	acetyl-CoA acyltransferase 2	ACAA2	-1.18633
K00626	acetyl-CoA C-acetyltransferase	E2.3.1.9, atoB	1.60935
K11262	acetyl-CoA carboxylase / biotin carboxylase 1	ACACA	1.87791
K01895	acetyl-CoA synthetase	ACSS, acs	1.40735
K05692	actin beta/gamma 1	ACTB_G1	-1.41167
K05757	actin related protein 2/3 complex, subunit 1A/1B	ARPC1A_B	1.11804
K05758	actin related protein 2/3 complex, subunit 2	ARPC2	1.36111
K05755	actin related protein 2/3 complex, subunit 4	ARPC4	1.13506
K05754	actin related protein 2/3 complex, subunit 5	ARPC5	1.43723
K05699	actinin alpha	ACTN	-1.94551
K09053	activating transcription factor 1	ATF1	1.15944
K04675	activin receptor type-1	ACVR1, ALK2	1.38634
K00249	acyl-CoA dehydrogenase	ACADM, acd	-1.21507
K15980	acyl-CoA dehydrogenase family member 9	ACAD9	1.20218
K01068	acyl-coenzyme A thioesterase 1/2/4	ACOT1_2_4	2.56885
K01068	acyl-coenzyme A thioesterase 1/2/4	ACOT1_2_4	-1.82453
K09881	acylglycerol kinase	AGK	-1.17456
K01488	adenosine deaminase	add, ADA	1.43087
K00856	adenosine kinase	E2.7.1.20, ADK	2.66967
K01509	adenosinetriphosphatase	ENTPD2	2.2342
K00939	adenylate kinase	adk, AK	-1.15966
K00939	adenylate kinase	adk, AK	1.14923
K01756	adenylosuccinate lyase	purB, ADSL	1.54796
K01939	adenylosuccinate synthase	purA, ADSS	-1.57276
K17261	adenylyl cyclase-associated protein	CAP1_2, SRV2	1.10999
K11996	adenylyltransferase and sulfurtransferase	MOCS3, UBA4, moeB	-1.42857
K07937	ADP-ribosylation factor 1	ARF1	1.16331
K07941	ADP-ribosylation factor 6	ARF6	-1.2213
K07941	ADP-ribosylation factor 6	ARF6	1.19103
K07945	ADP-ribosylation factor-like protein 4	ARL4	2.0543
K13987	ADP-sugar pyrophosphatase / 8-oxo-dGDP phosphatase	NUDT5	1.21819
K14320	aladin	AAAS	-1.15284
K00827	alanine-glyoxylate transaminase / (R)-3-amino-2-methylpropionate-pyruvate transaminase	AGXT2	1.54735
K00128	aldehyde dehydrogenase (NAD+)	E1.2.1.3	1.96492
K14085	aldehyde dehydrogenase family 7 member A1	ALDH7A1	1.16841
K00149	aldehyde dehydrogenase family 9 member A1	ALDH9A1	1.2546
K00011	aldehyde reductase	E1.1.1.21, AKR1	1.30453
K01477	allantoicase	alc, ALLC	1.15921
K01466	allantoinase	allB	1.18464
K15734	all-trans-retinol dehydrogenase (NAD+)	SDR16C5	1.67199
K03844	alpha-1,2-mannosyltransferase	ALG11	-1.35671
K03846	alpha-1,2-mannosyltransferase	ALG9	-1.16072
K03844	alpha-1,2-mannosyltransferase	ALG11	-1.19944
K09669	alpha-1,3-fucosyltransferase 10	FUT10	1.17194
K03849	alpha-1,3-glucosyltransferase	ALG8	1.27289
K03848	alpha-1,3-glucosyltransferase	ALG6	-1.15415
K00736	alpha-1,6-mannosyl-glycoprotein beta-1,2-N-acetylglucosaminyltransferase	MGAT2	-1.54485
K01204	alpha-N-acetylgalactosaminidase	NAGA	1.19846
K14677	aminoacylase	ACY1	1.24001
K03392	aminocarboxymuconate-semialdehyde decarboxylase	ACMSD	1.61034
K00605	aminomethyltransferase	gcvT, AMT	1.34755
K04520	amyloid beta (A4) protein	APP	1.39652
K03349	anaphase-promoting complex subunit 2	APC2	-1.31826
K03350	anaphase-promoting complex subunit 3	APC3, CDC27	-1.2019
K03352	anaphase-promoting complex subunit 5	APC5	-1.25418
K17092	annexin A2	ANXA2	1.40559
K12395	AP-1 complex subunit sigma-3	AP1S3	-1.91537
K11825	AP-2 complex subunit beta-1	AP2B1	1.47074
K11826	AP-2 complex subunit mu-1	AP2M1	1.7919
K11827	AP-2 complex subunit sigma-1	AP2S1	1.18805
K12399	AP-3 complex subunit sigma	AP3S	-1.18786
K08760	apolipoprotein A-IV	APOA4	-1.43587
K14462	apolipoprotein B	APOB	1.62151
K02159	apoptosis regulator BAX	BAX	1.26725
K12799	apoptosis-associated speck-like protein containing a CARD	PYCARD, ASC	1.27943
K01510	apyrase	ENTPD1_3_8	-1.73567
K09869	aquaporin-8	AQP8	1.48761
K12488	Arf-GAP with SH3 domain, ANK repeat and PH domain-containing protein	ASAP	1.52799
K05242	arginine vasopressin	AVP	-1.50969
K01755	argininosuccinate lyase	argH, ASL	-1.36641
K01940	argininosuccinate synthase	argG, ASS1	1.35272
K02296	aryl hydrocarbon receptor nuclear translocator-like protein 1	ARNTL, BMAL1, CYC	1.39605
K01893	asparaginyl-tRNA synthetase	NARS, asnS	1.47174
K14454	aspartate aminotransferase, cytoplasmic	GOT1	1.51402
K14455	aspartate aminotransferase, mitochondrial	GOT2	1.29039
K14455	aspartate aminotransferase, mitochondrial	GOT2	1.31557
K01437	aspartoacylase	ASPA, aspA	1.33246
K01876	aspartyl-tRNA synthetase	DARS, aspS	1.16229
K01648	ATP citrate (pro-S)-lyase	ACLY	-1.15407
K05641	ATP-binding cassette, subfamily A (ABC1), member 1	ABCA1	-2.27688
K05646	ATP-binding cassette, subfamily A (ABC1), member 12	ABCA12	1.87822
K05642	ATP-binding cassette, subfamily A (ABC1), member 2	ABCA2	1.60859
K05643	ATP-binding cassette, subfamily A (ABC1), member 3	ABCA3	1.38664
K05661	ATP-binding cassette, subfamily B (MDR/TAP), member 6	ABCB6	-1.6093
K05667	ATP-binding cassette, subfamily C (CFTR/MRP), member 3	ABCC3	-1.42745
K05668	ATP-binding cassette, subfamily C (CFTR/MRP), member 5	ABCC5	3.64742
K05677	ATP-binding cassette, subfamily D (ALD), member 3	ABCD3, PMP70	1.24102
K05679	ATP-binding cassette, subfamily G (WHITE), member 1	ABCG1	-1.22555
K10730	ATP-dependent DNA helicase Q4	RECQL4	-1.91119
K13025	ATP-dependent RNA helicase	EIF4A3, FAL1	-1.31243
K16911	ATP-dependent RNA helicase DDX21	DDX21	-1.28931
K12823	ATP-dependent RNA helicase DDX5/DBP2	DDX5, DBP2	-1.61796
K12818	ATP-dependent RNA helicase DHX8/PRP22	DHX8, PRP22	-1.34655
K12598	ATP-dependent RNA helicase DOB1	MTR4, SKIV2L2	-1.33859
K10905	ATR interacting protein	ATRIP	1.37222
K02156	aubergine	AUB, PIWI	1.63736
K17890	autophagy-related protein 16, animal type	ATG16L	-1.41926
K16060	baculoviral IAP repeat-containing protein 2/3	BIRC2_3	-1.27063
K10586	baculoviral IAP repeat-containing protein 6 (apollon)	BIRC6, BRUCE	2.21094
K07371	B-cell linker protein	BLNK	-1.52877
K04570	BCL2-like 1 (apoptosis regulator Bcl-X)	BCL2L1, bcl-xL	2.1628
K05770	benzodiazapine receptor	BZRP	1.67652
K07820	beta-1,3-galactosyltransferase 2	B3GALT2	2.19717
K07969	beta-1,4-galactosyltransferase 4	B4GALT4	1.17803
K00515	beta-carotene 15,15'-monooxygenase	BCMO1, BCDO1	-1.46628
K04493	Beta-catenin-interacting protein 1 (Inhibitor of beta-catenin and Tcf-4)	ICAT, CTNNBIP1	1.46932
K12309	beta-galactosidase	GLB1, ELNR1	-1.69517
K01195	beta-glucuronidase	uidA, GUSB	-1.17662
K01431	beta-ureidopropionase	UPB1	1.32098
K08504	blocked early in transport 1	BET1	-1.24155
K04663	bone morphogenetic protein 5	BMP5	1.31084
K05853	Ca2+ transporting ATPase, sarcoplasmic/endoplasmic reticulum	ATP2A	-1.71805
K04515	calcium/calmodulin-dependent protein kinase (CaM kinase) II	CAMK2	1.98518
K02183	calmodulin	CALM	1.35298
K02183	calmodulin	CALM	1.2266
K01367	calpain-1	CAPN1	1.53493
K03853	calpain-2	CAPN2	2.0622
K08057	calreticulin	CALR	-2.16734
K13293	cAMP-specific phosphodiesterase 4	PDE4	1.70802
K11540	carbamoyl-phosphate synthase / aspartate carbamoyltransferase / dihydroorotase	CAD	-1.34548
K00079	carbonyl reductase 1	CBR1	1.65464
K01294	carboxypeptidase E	CPE	1.3771
K13049	carboxypeptidase PM20D1	PM20D1	1.25771
K08744	cardiolipin synthase	CRLS	-1.44392
K08765	carnitine O-palmitoyltransferase 1, liver isoform	CPT1A	1.30697
K08766	carnitine O-palmitoyltransferase 2	CPT2	1.38759
K08957	casein kinase 1, alpha	CSNK1A	2.94654
K03097	casein kinase II subunit alpha	CSNK2A	-1.21372
K01370	caspase 1	CASP1	1.19858
K04400	caspase 10	CASP10	-1.37808
K02187	caspase 3	CASP3	1.4684
K04397	caspase 7	CASP7	1.51484
K04398	caspase 8	CASP8	-1.46249
K04398	caspase 8	CASP8	-1.31406
K04399	caspase 9	CASP9	1.29148
K12801	caspase recruitment domain-containing protein 8	CARD8, CARDINAL	1.23788
K03781	catalase	katE, CAT, catB, srpA	1.36813
K01379	cathepsin D	CTSD	1.25838
K01366	cathepsin H	CTSH	1.27944
K01365	cathepsin L	CTSL	-1.34591
K01374	cathepsin O	CTSO	1.44367
K12959	caveolin 3	CAV3	-1.19467
K16595	C-C motif chemokine 13	CCL13	1.93691
K13072	C-C motif chemokine 25	CCL25	-1.30842
K05514	C-C motif chemokine, other	CCLX	1.91184
K12580	CCR4-NOT transcription complex subunit 3	CNOT3, NOT3	-1.09489
K12581	CCR4-NOT transcription complex subunit 7/8	CNOT7_8, CAF1, POP2	1.35799
K12606	CCR4-NOT transcription complex subunit 9	RCD1, CNOT9, CAF40	-1.45923
K06563	CD209 antigen	CD209	-1.46732
K06454	CD4 antigen	CD4	1.70728
K04008	CD59 antigen	CD59	1.72421
K06497	CD63 antigen	CD63, MLA1, TSPAN30	1.15221
K06508	CD81 antigen	CD81, TAPA1, TSPAN28	1.42987
K04393	cell division control protein 42	CDC42	1.62548
K06628	cell division control protein 45	CDC45	-2.31409
K09250	cellular nucleic acid-binding protein	CNBP	1.25875
K12197	charged multivesicular body protein 1	CHMP1, VPS46, DID2	1.16503
K15053	charged multivesicular body protein 7	CHMP7	-1.16674
K01183	chitinase	E3.2.1.14	2.95202
K05019	chloride channel, nucleotide-sensitive, 1A	CLNS1A	-1.19408
K00489	cholesterol 7alpha-monooxygenase	CYP7A1	-2.49435
K13644	choline/ethanolamine phosphotransferase	CEPT1	-1.30958
K11643	chromodomain-helicase-DNA-binding protein 4	CHD4, MI2B	-1.57035
K05752	chromosome 3 open reading frame 10	C3ORF10, HSPC300	-1.26495
K11270	chromosome transmission fidelity protein 8	CTF8	-1.70271
K03729	class B basic helix-loop-helix protein 2	BHLHB2, DEC1	1.60941
K03730	class B basic helix-loop-helix protein 3	BHLHB3, DEC2	3.08765
K04646	clathrin heavy chain	CLTC	-3.08383
K06087	claudin	CLDN	1.36198
K06087	claudin	CLDN	1.3103
K14401	cleavage and polyadenylation specificity factor subunit 1	CPSF1, CFT1	1.40051
K14398	cleavage and polyadenylation specificity factor subunit 6/7	CPSF6_7	-1.22665
K14408	cleavage stimulation factor subunit 3	CSTF3, RNA14	-1.13888
K04234	coagulation factor II (thrombin) receptor-like 1	F2RL1, PAR2	2.2232
K01321	coagulation factor IX (Christmas factor)	F9	1.31909
K05765	cofilin	CFL	1.42739
K06672	cohesin loading factor subunit SCC2	SCC2, NIPBL	-1.13266
K12871	coiled-coil domain-containing protein 12	CCDC12	-1.27478
K13195	cold-inducible RNA-binding protein	CIRBP	-1.31733
K06823	collagen, type XVIII, alpha	COL18A	1.25676
K04002	complement component 4 binding protein, alpha	C4BPA	1.26029
K01334	component factor D	CFD	-1.22686
K01334	component factor D	CFD	-1.70002
K07213	copper chaperone	ATOX1, ATX1, copZ	1.44441
K00933	creatine kinase	E2.7.3.2	1.44979
K12869	crooked neck	CRN, CRNKL1, CLF1, SYF3	-1.16789
K01937	CTP synthase	pyrG, CTPS	-1.23195
K01937	CTP synthase	pyrG, CTPS	-1.65317
K10059	C-type lectin domain family 4 member E	CLEC4E	1.13081
K03347	cullin 1	CUL1, CDC53	-1.905
K03869	cullin 3	CUL3	1.28624
K09054	cyclic AMP-dependent transcription factor ATF-6 alpha	ATF6A	-1.44917
K09049	cyclic AMP-dependent transcription factor ATF-6 beta	ATF6B, CREBL1	-1.26154
K06627	cyclin A	CCNA	-3.05996
K10151	cyclin D2	CCND2	-1.27564
K06626	cyclin E	CCNE	-2.10128
K10146	cyclin G2	CCNG2	1.81575
K15188	cyclin T	CCNT	-2.14875
K02087	cyclin-dependent kinase 1	CDK1, CDC2	4.05272
K02219	cyclin-dependent kinase regulatory subunit CKS1	CKS1	-1.38264
K01758	cystathionine gamma-lyase	CTH	-1.22491
K01758	cystathionine gamma-lyase	CTH	-1.24312
K00456	cysteine dioxygenase	CDO1	1.29879
K08342	cysteine protease ATG4	ATG4	1.40149
K01883	cysteinyl-tRNA synthetase	CARS, cysS	4.93868
K01489	cytidine deaminase	cdd, CDA	1.4053
K08738	cytochrome c	CYC	-1.67402
K01764	cytochrome c heme-lyase	E4.4.1.17	-1.19154
K02259	cytochrome c oxidase assembly protein subunit 15	COX15	1.5121
K02264	cytochrome c oxidase subunit 5a	COX5A	1.16379
K02265	cytochrome c oxidase subunit 5b	COX5B	1.39503
K02266	cytochrome c oxidase subunit 6a	COX6A	-1.21967
K02267	cytochrome c oxidase subunit 6b	COX6B	1.46955
K02270	cytochrome c oxidase subunit 7a	COX7A	1.23679
K07414	cytochrome P450, family 2, subfamily D	CYP2D	-1.1185
K07416	cytochrome P450, family 2, subfamily F	CYP2F	1.25027
K07418	cytochrome P450, family 2, subfamily J	CYP2J	2.37795
K17854	cytochrome P450, family 2, subfamily K	CYP2K	1.32057
K07422	cytochrome P450, family 2, subfamily U, polypeptide 1	CYP2U1	-1.36867
K05749	cytoplasmic FMR1 interacting protein	CYFIP	1.37508
K14168	cytoplasmic tRNA 2-thiolation protein 1	CTU1, NCS6	-1.25244
K08660	cytosolic nonspecific dipeptidase	CNDP2	1.49863
K15730	cytosolic prostaglandin-E synthase	PTGES3	-1.34487
K15730	cytosolic prostaglandin-E synthase	PTGES3	-1.24831
K01493	dCMP deaminase	comEB	-1.28688
K16904	dCTP diphosphatase	DCTPP1	-1.82124
K11169	dehydrogenase/reductase SDR family member 13	DHRS13	1.52115
K06058	deltex	DTX	1.19265
K01619	deoxyribose-phosphate aldolase	deoC, DERA	1.25034
K13989	Derlin-2/3	DERL2_3	-1.71522
K07610	desmin	DES	-1.19363
K10381	desmoplakin	DSP	2.63309
K00901	diacylglycerol kinase (ATP)	dgkA, DGK	-1.34055
K11155	diacylglycerol O-acyltransferase 1	DGAT1	1.25782
K11160	diacylglycerol O-acyltransferase 2	DGAT2	2.56652
K00657	diamine N-acetyltransferase	speG	-1.65688
K00078	dihydrodiol dehydrogenase / D-xylose 1-dehydrogenase (NADP)	DHDH	1.19912
K00287	dihydrofolate reductase	folA	1.25079
K00382	dihydrolipoamide dehydrogenase	DLD, lpd, pdhD	1.19676
K00254	dihydroorotate dehydrogenase	DHODH, pyrD	-1.2972
K01464	dihydropyrimidinase	DPYS, dht, hydA	1.259
K07528	dihydropyrimidinase-like 2	DPYSL2, CRMP2	-1.10076
K00207	dihydropyrimidine dehydrogenase (NADP+)	DPYD	1.68071
K00485	dimethylaniline monooxygenase (N-oxide forming)	FMO	-2.06719
K01597	diphosphomevalonate decarboxylase	MVD, mvaD	-1.1875
K12475	disabled homolog 2	DAB2	1.8288
K12076	disks large protein 1	DLG1	1.31015
K00558	DNA (cytosine-5)-methyltransferase 1	DNMT1, dcm	-1.5886
K10844	DNA excision repair protein ERCC-2	ERCC2, XPD	1.16978
K10844	DNA excision repair protein ERCC-2	ERCC2, XPD	1.15887
K10747	DNA ligase 1	LIG1	-1.59614
K08737	DNA mismatch repair protein MSH6	MSH6	-1.74533
K10858	DNA mismatch repair protein PMS2	PMS2	-1.26385
K02321	DNA polymerase alpha subunit B	POLA2	-1.83272
K02330	DNA polymerase beta	POLB	1.26063
K02324	DNA polymerase epsilon subunit 1	POLE1	-1.73363
K02326	DNA polymerase epsilon subunit 3	POLE3	-1.33528
K03506	DNA polymerase epsilon subunit 4	POLE4	-1.41214
K02540	DNA replication licensing factor MCM2	MCM2	-1.77418
K02541	DNA replication licensing factor MCM3	MCM3	-1.40702
K02212	DNA replication licensing factor MCM4	MCM4, CDC54	-2.39168
K02209	DNA replication licensing factor MCM5	MCM5, CDC46	-2.49283
K02542	DNA replication licensing factor MCM6	MCM6	-2.45996
K02210	DNA replication licensing factor MCM7	MCM7, CDC47	-1.35211
K12617	DNA topoisomerase 2-associated protein PAT1	PATL1, PAT1	1.24961
K02999	DNA-directed RNA polymerase I subunit RPA1	RPA1, POLR1A	-1.96549
K03010	DNA-directed RNA polymerase II subunit RPB2	RPB2, POLR2B	-1.08209
K03012	DNA-directed RNA polymerase II subunit RPB4	RPB4, POLR2D	-1.2967
K03019	DNA-directed RNA polymerase III subunit RPC11	RPC11, POLR3K	-1.63913
K03021	DNA-directed RNA polymerase III subunit RPC2	RPC2, POLR3B	-1.24702
K03025	DNA-directed RNA polymerase III subunit RPC6	RPC6, POLR3F	1.8358
K03020	DNA-directed RNA polymerases I and III subunit RPAC2	RPC19, POLR1D	-1.4381
K03020	DNA-directed RNA polymerases I and III subunit RPAC2	RPC19, POLR1D	-1.38782
K03013	DNA-directed RNA polymerases I, II, and III subunit RPABC1	RPB5, POLR2E	1.14871
K03016	DNA-directed RNA polymerases I, II, and III subunit RPABC3	RPB8, POLR2H	-1.3563
K03007	DNA-directed RNA polymerases I, II, and III subunit RPABC5	RPB10, POLR2L	-1.1738
K09502	DnaJ homolog subfamily A member 1	DNAJA1	-2.57372
K09503	DnaJ homolog subfamily A member 2	DNAJA2	-1.1702
K09504	DnaJ homolog subfamily A member 3	DNAJA3	-1.42493
K09507	DnaJ homolog subfamily B member 1	DNAJB1	-1.27694
K09517	DnaJ homolog subfamily B member 11	DNAJB11	-1.95442
K09512	DnaJ homolog subfamily B member 6	DNAJB6	-1.98496
K09523	DnaJ homolog subfamily C member 3	DNAJC3	-1.77303
K10847	DNA-repair protein complementing XP-A cells	XPA	-1.52353
K00721	dolichol-phosphate mannosyltransferase	DPM1	1.19355
K07151	dolichyl-diphosphooligosaccharide--protein glycosyltransferase	STT3	-2.08335
K09659	dolichyl-phosphate mannosyltransferase polypeptide 3	DPM3	-1.21333
K00728	dolichyl-phosphate-mannose-protein mannosyltransferase	POMT	-1.8903
K01710	dTDP-glucose 4,6-dehydratase	E4.2.1.46, rfbB, rffG	-1.19794
K17065	dynamin 1-like protein	DNM1L	-1.23348
K10408	dynein heavy chain, axonemal	DNAH	-1.67394
K10408	dynein heavy chain, axonemal	DNAH	-1.55296
K10366	dystrophin	DMD	-1.7751
K10615	E3 ubiquitin-protein ligase HERC4	HERC4	2.9283
K10592	E3 ubiquitin-protein ligase HUWE1	HUWE1, MULE, ARF-BP1	1.17936
K10666	E3 ubiquitin-protein ligase RNF5	RNF5	1.21165
K10601	E3 ubiquitin-protein ligase synoviolin	SYVN1, HRD1	-1.54313
K10638	E3 ubiquitin-protein ligase UHRF1	UHRF1, NP95	-1.70362
K04725	E3 ubiquitin-protein ligase XIAP	XIAP, BIRC4	1.31184
K01511	ectonucleoside triphosphate diphosphohydrolase 5/6	ENTPD5_6	1.11996
K12476	EH domain-containing protein 3	EHD3	1.32511
K03231	elongation factor 1-alpha	EEF1A	-1.24078
K15410	elongation factor 1-delta	EEF1D	-1.4023
K03233	elongation factor 1-gamma	EEF1G	-1.07714
K10249	elongation of very long chain fatty acids protein 4	ELOVL4	1.43977
K10244	elongation of very long chain fatty acids protein 5	ELOVL5	1.77639
K10203	elongation of very long chain fatty acids protein 6	ELOVL6	2.34121
K05746	enabled	ENAH, MENA	-3.02612
K01173	endonuclease G, mitochondrial	ENDOG	-1.48891
K11248	endophilin-B	SH3GLB	1.3936
K07511	enoyl-CoA hydratase	ECHS1	1.29213
K07515	enoyl-CoA hydratase / long-chain 3-hydroxyacyl-CoA dehydrogenase	HADHA	1.18355
K17277	epidermal growth factor receptor kinase substrate 8	EPS8	1.23851
K10949	ER lumen protein retaining receptor	KDELR	-1.56598
K12184	ESCRT-I complex subunit VPS28	VPS28	1.74166
K03211	ETS translocation variant 6/7	ETV6_7, yan	-1.39002
K11420	euchromatic histone-lysine N-methyltransferase	EHMT	-1.30075
K17637	exocyst complex component 2	EXOC2, SEC5	1.27387
K07195	exocyst complex component 7	EXOC7, EXO70	1.16685
K07573	exosome complex component CSL4	CSL4, EXOSC1	-1.16908
K12587	exosome complex component MTR3	MTR3, EXOSC6	-2.3026
K03678	exosome complex component RRP45	RRP45, EXOSC9	-1.21315
K12585	exosome complex exonuclease DIS3/RRP44	DIS3, RRP44	-1.55023
K00953	FAD synthetase	FLAD1	-1.22823
K10226	fatty acid desaturase 2 (delta-6 desaturase)	FADS2	1.21871
K08755	fatty acid-binding protein 6, ileal (gastrotropin)	FABP6	1.11539
K08756	fatty acid-binding protein 7, brain	FABP7	1.29568
K06084	F-box protein 20	LMO7, FBXO20	1.43951
K10291	F-box protein 4	FBXO4	1.22185
K00522	ferritin heavy chain	FTH1	1.49376
K00522	ferritin heavy chain	FTH1	-1.17884
K03904	fibrinogen beta chain	FGB	-2.05395
K05717	fibronectin 1	FN1	1.2472
K09568	FK506-binding protein 1	FKBP1	1.19578
K03096	frequently rearranged in advanced T-cell lymphomas 2	FRAT2	2.25326
K01623	fructose-bisphosphate aldolase, class I	ALDO	2.49966
K02131	F-type H+-transporting ATPase subunit 6	ATPeF0F6, ATP5J	1.20825
K02126	F-type H+-transporting ATPase subunit a	ATPeF0A, MTATP6, ATP6	1.20139
K02132	F-type H+-transporting ATPase subunit alpha	ATPeF1A, ATP5A1, ATP1	1.37398
K02133	F-type H+-transporting ATPase subunit beta	ATPeF1B, ATP5B, ATP2	1.15369
K02128	F-type H+-transporting ATPase subunit c	ATPeF0C, ATP5G, ATP9	1.50885
K02128	F-type H+-transporting ATPase subunit c	ATPeF0C, ATP5G, ATP9	1.25746
K02129	F-type H+-transporting ATPase subunit e	ATPeF0E, ATP5I	1.19502
K02135	F-type H+-transporting ATPase subunit epsilon	ATPeF1E, ATP5E, ATP15	1.30108
K02140	F-type H+-transporting ATPase subunit g	ATPeFG, ATP5L, ATP20	1.29783
K02136	F-type H+-transporting ATPase subunit gamma	ATPeF1G, ATP5C1, ATP3	1.36005
K02137	F-type H+-transporting ATPase subunit O	ATPeF0O, ATP5O, ATP5	1.21598
K05305	fucokinase	FUK	-1.27629
K01679	fumarate hydratase, class II	E4.2.1.2B, fumC	1.29581
K01349	furin	FURIN, PCSK3	1.18743
K12487	G protein-coupled receptor kinase interactor 2	GIT2	1.26977
K08341	GABA(A) receptor-associated protein	GABARAP, ATG8, LC3	1.16213
K01202	galactosylceramidase	GALC	1.19116
K01202	galactosylceramidase	GALC	1.33341
K05181	gamma-aminobutyric acid receptor subunit beta	GABRB	1.15804
K01307	gamma-glutamyl hydrolase	GGH	1.36547
K01307	gamma-glutamyl hydrolase	GGH	1.20879
K12383	ganglioside GM2 activator	GM2A	2.52866
K12383	ganglioside GM2 activator	GM2A	1.3272
K09061	GC-rich sequence DNA-binding factor	GCF, C2orf3	-1.23168
K15630	GDP-D-glucose phosphorylase	VTC2	-1.40245
K02377	GDP-L-fucose synthase	TSTA3, fcl	1.17971
K05768	gelsolin	GSN	1.30442
K01053	gluconolactonase	E3.1.1.17, gnl, RGN	1.95503
K00820	glucosamine--fructose-6-phosphate aminotransferase (isomerizing)	glmS, GFPT	-2.79189
K01810	glucose-6-phosphate isomerase	GPI, pgi	2.02568
K00699	glucuronosyltransferase	UGT	1.54163
K01915	glutamine synthetase	glnA, GLUL	4.18972
K00432	glutathione peroxidase	E1.11.1.9	1.44694
K00799	glutathione S-transferase	GST, gst	1.61411
K01920	glutathione synthase	gshB, GSS	1.18477
K00134	glyceraldehyde 3-phosphate dehydrogenase	GAPDH, gapA	-1.38707
K13506	glycerol-3-phosphate O-acyltransferase 3/4	GPAT3_4, AGPAT9, AGPAT6	1.26206
K00649	glyceronephosphate O-acyltransferase	GNPAT	1.24018
K02437	glycine cleavage system H protein	gcvH, GCSH	1.24847
K00281	glycine dehydrogenase	GLDC, gcvP	-1.33445
K01196	glycogen debranching enzyme	AGL	1.17145
K01196	glycogen debranching enzyme	AGL	1.36291
K06576	glycophorin C	GYPC	1.44372
K00049	glyoxylate/hydroxypyruvate reductase	GRHPR	-1.51639
K01353	granzyme B	GZMB	-1.54904
K07366	GRB2-related adaptor protein 2	GRAP2, GADS	2.44784
K06232	growth arrest-specific 1	GAS1	1.29229
K05080	growth hormone receptor	GHR	-1.69771
K07827	GTPase KRas	KRAS, KRAS2	-1.5019
K07953	GTP-binding protein SAR1	SAR1	2.24934
K01487	guanine deaminase	E3.5.4.3, guaD	3.37372
K01487	guanine deaminase	E3.5.4.3, guaD	6.95279
K04630	guanine nucleotide-binding protein G(i) subunit alpha	GNAI	1.36969
K04542	guanine nucleotide-binding protein G(I)/G(S)/G(O) subunit gamma-5	GNG5	1.24349
K04536	guanine nucleotide-binding protein G(I)/G(S)/G(T) subunit beta-1	GNB1	1.46017
K14753	guanine nucleotide-binding protein subunit beta-2-like 1 protein	RACK1	1.45592
K08328	guanylate cyclase activator 1	GUCA1	2.23128
K11128	H/ACA ribonucleoprotein complex subunit 1	GAR1, NOLA1	-1.37449
K11129	H/ACA ribonucleoprotein complex subunit 2	NHP2, NOLA2	-1.4574
K11129	H/ACA ribonucleoprotein complex subunit 2	NHP2, NOLA2	-1.77586
K11130	H/ACA ribonucleoprotein complex subunit 3	NOP10, NOLA3	-1.43562
K11131	H/ACA ribonucleoprotein complex subunit 4	DKC1, NOLA4, CBF5	-2.26073
K03283	heat shock 70kDa protein 1/8	HSPA1_8	-1.58916
K09489	heat shock 70kDa protein 4	HSPA4	-1.58546
K09490	heat shock 70kDa protein 5	HSPA5, BIP	-2.08488
K09487	heat shock protein 90kDa beta	HSP90B, TRA1	-3.36107
K00510	heme oxygenase	HMOX, hmuO, ho	2.1375
K08893	hemopoietic cell kinase	HCK	1.50637
K08665	hepsin	HPN	1.17292
K12884	heterogeneous nuclear ribonucleoprotein C1/C2	HNRNPC	-1.39948
K12886	heterogeneous nuclear ribonucleoprotein K	HNRNPK	-1.10788
K12887	heterogeneous nuclear ribonucleoprotein M	HNRNPM	-1.43283
K12888	heterogeneous nuclear ribonucleoprotein U	HNRNPU	-1.33182
K00844	hexokinase	HK	1.59385
K12373	hexosaminidase	HEXA_B	1.29802
K14459	hexosaminidase	HEX	2.6241
K10802	high mobility group protein B1	HMGB1	-1.27778
K10802	high mobility group protein B1	HMGB1	1.09478
K00546	histamine N-methyltransferase	HNMT	1.33546
K01745	histidine ammonia-lyase	hutH, HAL	-1.37786
K06067	histone deacetylase 1/2	HDAC1_2	1.92769
K11404	histone deacetylase 3	HDAC3	2.93567
K11251	histone H2A	H2A	-1.16501
K11252	histone H2B	H2B	-1.36521
K11253	histone H3	H3	-1.30236
K11253	histone H3	H3	-1.30096
K11421	histone-lysine N-methyltransferase SETDB1	SETDB1	-1.19192
K08024	homeobox protein HEX	HHEX, HEX, PRH	1.51473
K00451	homogentisate 1,2-dioxygenase	HGD, hmgA	1.32111
K14966	host cell factor	HCFC	-1.279
K16817	HRAS-like suppressor 3	PLA2G16	1.23936
K09562	hsp70-interacting protein	HSPBP1	-1.25464
K04559	huntingtin interacting protein 1	HIP1	-1.47987
K01749	hydroxymethylbilane synthase	hemC, HMBS	-2.0913
K01749	hydroxymethylbilane synthase	hemC, HMBS	-1.3073
K01640	hydroxymethylglutaryl-CoA lyase	E4.1.3.4, HMGCL, hmgL	1.98983
K09486	hypoxia up-regulated 1	HYOU1	1.33837
K08268	hypoxia-inducible factor 1 alpha	HIF1A	-1.11567
K06746	immune costimulatory protein B7-H3	B7H3, CD276	-2.64753
K15043	importin subunit alpha-2	KPNA2	-1.48553
K00463	indoleamine 2,3-dioxygenase	INDO	1.89185
K04667	inhibin, beta	INHB	2.10367
K11667	INO80 complex subunit C	INO80C, IES6	1.81067
K01507	inorganic pyrophosphatase	ppa	1.37915
K01106	inositol-1,4,5-trisphosphate 5-phosphatase	E3.1.3.56	2.00955
K06587	integrin alpha 11	ITGA11	1.78124
K06481	integrin alpha 2	ITGA2	2.03802
K06462	integrin alpha X	ITGAX	1.58509
K08059	interferon, gamma-inducible protein 30	IFI30, GILT	1.51336
K14754	interferon-induced GTP-binding protein Mx1	MX1	2.42884
K05135	interleukin 10 receptor beta	IL10RB	2.86355
K05077	interleukin 13 receptor alpha-2	IL13RA2	-1.46404
K17231	iodotyrosine deiodinase	IYD, DEHAL1	-1.12406
K00031	isocitrate dehydrogenase	IDH1, IDH2, icd	-1.26329
K10056	junction plakoglobin	JUP	-2.78244
K06089	junctional adhesion molecule 1	F11R, JAM1	1.46427
K09228	KRAB domain-containing zinc finger protein	KRAB	2.14806
K09207	krueppel-like factor 6/7	KLF6_7	1.48533
K01556	kynureninase	KYNU, kynU	1.28053
K00486	kynurenine 3-monooxygenase	KMO	-1.1139
K01759	lactoylglutathione lyase	GLO1, gloA	1.77632
K02863	large subunit ribosomal protein L1	RP-L1, MRPL1, rplA	1.32947
K02867	large subunit ribosomal protein L11	RP-L11, MRPL11, rplK	1.21678
K02868	large subunit ribosomal protein L11e	RP-L11e, RPL11	-1.26289
K02873	large subunit ribosomal protein L13e	RP-L13e, RPL13	1.1599
K02876	large subunit ribosomal protein L15	RP-L15, MRPL15, rplO	-1.21237
K02878	large subunit ribosomal protein L16	RP-L16, MRPL16, rplP	1.20105
K02880	large subunit ribosomal protein L17e	RP-L17e, RPL17	1.24184
K02881	large subunit ribosomal protein L18	RP-L18, MRPL18, rplR	1.14675
K02892	large subunit ribosomal protein L23	RP-L23, MRPL23, rplW	1.19037
K02894	large subunit ribosomal protein L23e	RP-L23e, RPL23	-1.32998
K02910	large subunit ribosomal protein L31e	RP-L31e, RPL31	-1.32109
K02911	large subunit ribosomal protein L32	RP-L32, MRPL32, rpmF	-1.23281
K02912	large subunit ribosomal protein L32e	RP-L32e, RPL32	-1.30612
K02914	large subunit ribosomal protein L34	RP-L34, MRPL34, rpmH	-1.22307
K02914	large subunit ribosomal protein L34	RP-L34, MRPL34, rpmH	-1.23155
K02919	large subunit ribosomal protein L36	RP-L36, MRPL36, rpmJ	1.2751
K02924	large subunit ribosomal protein L39e	RP-L39e, RPL39	-1.5117
K02925	large subunit ribosomal protein L3e	RP-L3e, RPL3	-1.50098
K17424	large subunit ribosomal protein L43	MRPL43	-1.35018
K02936	large subunit ribosomal protein L7Ae	RP-L7Ae, RPL7A	1.17526
K02937	large subunit ribosomal protein L7e	RP-L7e, RPL7	-1.28723
K02943	large subunit ribosomal protein LP2	RP-LP2, RPLP2	2.26245
K10080	lectin, mannose-binding 1	LMAN1, ERGIC53	1.18118
K10082	lectin, mannose-binding 2	LMAN2, VIP36	1.45066
K17964	leucine-rich PPR motif-containing protein, mitochondrial	LRPPRC	-1.24666
K01254	leukotriene-A4 hydrolase	LTA4H	-1.30376
K13247	L-gulonate 3-dehydrogenase	CRYL1	1.19168
K00008	L-iditol 2-dehydrogenase	SORD, gutB	2.61914
K01217	L-iduronidase	IDUA	1.1449
K01059	lipoprotein lipase	LPL	-1.32763
K15013	long-chain-fatty-acid--CoA ligase ACSBG	ACSBG	1.49305
K14394	low molecular weight phosphotyrosine protein phosphatase	ACP1	1.48783
K12387	lysosomal-associated transmembrane protein	LAPTM	-1.1563
K12384	lysosome membrane protein 2	SCARB2, LIMP2, CD36L2	2.05819
K06751	major histocompatibility complex, class I	MHC1	6.23573
K00140	malonate-semialdehyde dehydrogenase (acetylating) / methylmalonate-semialdehyde dehydrogenase	mmsA, iolA, ALDH6A1	1.41942
K06560	mannose receptor, C type	MRC	-1.72837
K03991	mannose-binding lectin	MBL	-1.6453
K01228	mannosyl-oligosaccharide glucosidase	GCS1	-1.28823
K13536	MARCKS-related protein	MARCKSL1, MRP	1.35143
K13213	matrin 3	MATR3	-1.2019
K01398	matrix metalloproteinase-2 (gelatinase A)	MMP2	1.34433
K04453	Max protein	MAX	-1.61388
K15153	mediator of RNA polymerase II transcription subunit 31	MED31, SOH1	1.28373
K00604	methionyl-tRNA formyltransferase	MTFMT, fmt	2.32969
K10801	methyl-CpG-binding domain protein 4	MBD4	-1.52702
K05607	methylglutaconyl-CoA hydratase	AUH	1.20571
K08964	methylthioribulose-1-phosphate dehydratase	mtnB	1.2246
K08179	MFS transporter, MCP family, solute carrier family 16 (monocarboxylic acid transporters), member 1	SLC16A1	1.63161
K06258	MFS transporter, VNT family, synaptic vesicle glycoprotein 2	SV2	-1.38774
K15729	microsomal prostaglandin-E synthase 1	PTGES	1.29888
K05309	microsomal prostaglandin-E synthase 2	PTGES2	1.66221
K05309	microsomal prostaglandin-E synthase 2	PTGES2	-1.28175
K17780	mitochondrial import inner membrane translocase subunit TIM8	TIM8	1.33181
K17769	mitochondrial import receptor subunit TOM22	TOM22	-1.2496
K04369	mitogen-activated protein kinase kinase 2	MAP2K2, MEK2	-1.25541
K04430	mitogen-activated protein kinase kinase 4	MAP2K4, MKK4	3.18614
K04406	mitogen-activated protein kinase kinase kinase kinase 3	MAP4K3, GLK	1.28113
K04407	mitogen-activated protein kinase kinase kinase kinase 4	MAP4K4, HGK	1.55217
K08849	mixed lineage kinase domain-like	MLKL	1.52759
K04043	molecular chaperone DnaK	dnaK	-1.33908
K04079	molecular chaperone HtpG	htpG, HSP90A	-1.18087
K04079	molecular chaperone HtpG	htpG, HSP90A	-1.15665
K04501	mothers against decapentaplegic homolog 4	SMAD4	1.21431
K12593	M-phase phosphoprotein 6, animal type	MPHOSPH6, MPP6	-1.34935
K00565	mRNA (guanine-N7-)-methyltransferase	RNMT	-1.23892
K12613	mRNA-decapping enzyme subunit 2	DCP2	-1.53697
K03103	multiple inositol-polyphosphate phosphatase / 2,3-bisphosphoglycerate 3-phosphatase	MINPP1	1.19947
K02539	myeloid leukemia cell differntiation protein MCL-1	MCL1	1.32556
K10352	myosin heavy chain	MYH	1.29927
K12751	myosin light chain 6	MYL6	1.42773
K12751	myosin light chain 6	MYL6	1.17166
K00907	myosin-light-chain kinase	MYLK	2.0756
K01301	N-acetylated-alpha-linked acidic dipeptidase	NAALAD	-1.95102
K01132	N-acetylgalactosamine-6-sulfatase	GALNS	1.20768
K01443	N-acetylglucosamine-6-phosphate deacetylase	nagA, AMDHD2	-1.19013
K00781	N-acetyllactosaminide alpha-2,3-sialyltransferase (sialyltransferase 6)	SIAT6	-1.32515
K01639	N-acetylneuraminate lyase	E4.1.3.3, nanA, NPL	2.55141
K01787	N-acylglucosamine 2-epimerase	RENBP	-1.11927
K00983	N-acylneuraminate cytidylyltransferase	E2.7.7.43, neuA, CMAS	-1.47922
K01097	N-acylneuraminate-9-phosphatase	NANP	-1.55456
K00323	NAD(P) transhydrogenase	NNT	1.48557
K03945	NADH dehydrogenase (ubiquinone) 1 alpha subcomplex subunit 1	NDUFA1	1.16146
K03956	NADH dehydrogenase (ubiquinone) 1 alpha subcomplex subunit 11	NDUFA11	1.21793
K03946	NADH dehydrogenase (ubiquinone) 1 alpha subcomplex subunit 2	NDUFA2	1.12932
K03949	NADH dehydrogenase (ubiquinone) 1 alpha subcomplex subunit 5	NDUFA5	1.21212
K03953	NADH dehydrogenase (ubiquinone) 1 alpha subcomplex subunit 9	NDUFA9	1.34897
K03955	NADH dehydrogenase (ubiquinone) 1 alpha/beta subcomplex 1	NDUFAB1	1.30323
K03966	NADH dehydrogenase (ubiquinone) 1 beta subcomplex subunit 10	NDUFB10	1.19955
K11351	NADH dehydrogenase (ubiquinone) 1 beta subcomplex subunit 11	NDUFB11	1.2496
K03959	NADH dehydrogenase (ubiquinone) 1 beta subcomplex subunit 3	NDUFB3	1.14885
K03961	NADH dehydrogenase (ubiquinone) 1 beta subcomplex subunit 5	NDUFB5	1.21023
K03963	NADH dehydrogenase (ubiquinone) 1 beta subcomplex subunit 7	NDUFB7	1.61173
K03964	NADH dehydrogenase (ubiquinone) 1 beta subcomplex subunit 8	NDUFB8	1.24391
K03965	NADH dehydrogenase (ubiquinone) 1 beta subcomplex subunit 9	NDUFB9	1.176
K03967	NADH dehydrogenase (ubiquinone) 1 subunit C1	NDUFC1	1.21101
K03935	NADH dehydrogenase (ubiquinone) Fe-S protein 2	NDUFS2	1.22806
K03937	NADH dehydrogenase (ubiquinone) Fe-S protein 4	NDUFS4	1.1615
K03938	NADH dehydrogenase (ubiquinone) Fe-S protein 5	NDUFS5	1.34826
K03939	NADH dehydrogenase (ubiquinone) Fe-S protein 6	NDUFS6	1.21206
K03940	NADH dehydrogenase (ubiquinone) Fe-S protein 7	NDUFS7	1.16024
K03941	NADH dehydrogenase (ubiquinone) Fe-S protein 8	NDUFS8	1.29855
K03880	NADH-ubiquinone oxidoreductase chain 3	ND3	1.27788
K05750	NCK-associated protein 1	NCKAP1, NAP125	1.31202
K14552	NET1-associated nuclear protein 1 (U3 small nucleolar RNA-associated protein 17)	NAN1, UTP17, WDR75	-1.55792
K03660	N-glycosylase/DNA lyase	OGG1	-1.14612
K06171	nicastrin	NCSTN	1.23544
K10524	nicotinamide/nicotinate riboside kinase	NRK1_2	-1.25412
K12385	Niemann-Pick C1 protein	NPC1	1.55974
K12653	NLR family member X1	NLRX1	1.28835
K07562	nonsense-mediated mRNA decay protein 3	NMD3	-1.64452
K14285	NTF2-related export protein 1/2	NXT1_2, P15	-1.4763
K12882	nuclear cap-binding protein subunit 1	NCBP1, CBP80	-1.32446
K14537	nuclear GTP-binding protein	NUG2, GNL2	-1.32262
K14538	nuclear GTP-binding protein	NUG1, GNL3	-1.52297
K14310	nuclear pore complex protein Nup205	NUP205, NUP192	-1.26115
K14305	nuclear pore complex protein Nup43	NUP43	-1.33672
K14318	nuclear pore complex protein Nup88	NUP88	-1.28875
K14309	nuclear pore complex protein Nup93	NUP93, NIC96	-1.51933
K14297	nuclear pore complex protein Nup98-Nup96	NUP98, ADAR2, NUP116	1.8404
K15626	nuclear protein, 1	NUPR1, COM1	2.28401
K15626	nuclear protein, 1	NUPR1, COM1	1.68949
K09289	nuclear receptor coactivator 4	NCOA4, PTC3	1.2745
K08563	nuclear receptor subfamily 0 group B member 2	NR0B2, SHP	1.65069
K14284	nuclear RNA export factor	NXF, TAP, MEX67	-1.09399
K08066	nuclear transcription factor Y, gamma	NFYC	-1.32603
K08065	nuclear transcription Y subunit beta	NFYB	-1.12501
K06943	nucleolar GTP-binding protein	NOG1	-1.64069
K06943	nucleolar GTP-binding protein	NOG1	-1.75171
K14840	nucleolar protein 53	NOP53, GLTSCR2	-1.40779
K14840	nucleolar protein 53	NOP53, GLTSCR2	-1.50793
K14564	nucleolar protein 56	NOP56	-1.69488
K14565	nucleolar protein 58	NOP58	-1.97757
K11294	nucleolin	NCL, NSR1	-1.35008
K11294	nucleolin	NCL, NSR1	-1.54218
K14321	nucleoporin-like protein 2	NUPL2, CG1	-1.34298
K09291	nucleoprotein TPR	TPR, MLP1, MLP2	-1.31891
K00940	nucleoside-diphosphate kinase	ndk, NME	1.13289
K14001	nucleotide exchange factor SIL1	SIL1, SLS1	-1.70626
K13288	oligoribonuclease	orn, REX2, REXO2	-1.76055
K12666	oligosaccharyltransferase complex subunit alpha (ribophorin I)	OST1, RPN1	1.3616
K12670	oligosaccharyltransferase complex subunit beta	WBP1	1.95686
K12668	oligosaccharyltransferase complex subunit epsilon	OST2, DAD1	1.18724
K14360	organic solute transporter subunit alpha	OSTALPHA, OSTA, SLC51A1	2.03628
K14360	organic solute transporter subunit alpha	OSTALPHA, OSTA, SLC51A1	1.59319
K02603	origin recognition complex subunit 1	ORC1	-2.20034
K02604	origin recognition complex subunit 2	ORC2	-1.74512
K01581	ornithine decarboxylase	E4.1.1.17, ODC1, speC, speF	-3.25849
K04410	p21-activated kinase 2	PAK2	-1.17274
K05218	P2X purinoceptor 4	P2RX4	1.63761
K05218	P2X purinoceptor 4	P2RX4	1.23251
K04688	p70 ribosomal S6 kinase	RPS6KB	-1.50553
K03265	peptide chain release factor subunit 1	ETF1, ERF1	-1.43694
K03267	peptide chain release factor subunit 3	ERF3, GSPT	-1.31077
K01283	peptidyl-dipeptidase A	ACE	-3.71594
K09565	peptidyl-prolyl isomerase F (cyclophilin D)	PPIF	1.33187
K09565	peptidyl-prolyl isomerase F (cyclophilin D)	PPIF	1.32685
K14558	periodic tryptophan protein 2	PWP2, UTP1	-1.64409
K13343	peroxin-14	PEX14	1.41622
K13336	peroxin-3	PEX3	-1.31034
K13279	peroxiredoxin 1	PRDX1	1.27471
K11187	peroxiredoxin 5, atypical 2-Cys peroxiredoxin	PRDX5	1.20243
K13237	peroxisomal 2,4-dienoyl-CoA reductase	DECR2	1.18464
K13239	peroxisomal 3,2-trans-enoyl-CoA isomerase	PECI	1.24005
K07753	peroxisomal trans-2-enoyl-CoA reductase	PECR	1.40182
K01889	phenylalanyl-tRNA synthetase alpha chain	FARSA, pheS	-1.36496
K01890	phenylalanyl-tRNA synthetase beta chain	FARSB, pheT	1.12313
K00888	phosphatidylinositol 4-kinase	PI4K	1.20059
K05286	phosphatidylinositol glycan, class B	PIGB	3.06906
K05287	phosphatidylinositol glycan, class F	PIGF	2.33718
K03858	phosphatidylinositol glycan, class H	PIGH, GPI15	1.35746
K05290	phosphatidylinositol glycan, class K	PIGK	1.34797
K03861	phosphatidylinositol glycan, class P	PIGP, GPI19, DSCR5	1.23911
K05857	phosphatidylinositol phospholipase C, delta	PLCD	1.31997
K01110	phosphatidylinositol-3,4,5-trisphosphate 3-phosphatase and dual-specificity protein phosphatase PTEN	PTEN	-1.25764
K03084	phosphatidylinositol-3,4,5-trisphosphate 5-phosphatase 1	SHIP1, INPP5D	1.40743
	phosphatidylinositol-4,5-bisphosphate 3-kinase	PIK3C	-2.12763
K01112	phosphohistidine phosphatase	PHPT1	-1.1956
K08333	phosphoinositide-3-kinase, regulatory subunit 4	PIK3R4, VPS15	1.22764
K13618	phospholipase A1 member A	PLA1A	1.4264
K14018	phospholipase A-2-activating protein	PLAA, DOA1, UFD3	-1.352
K01115	phospholipase D1/2	PLD1_2	1.39796
K16860	phospholipase D3/4	PLD3_4	1.43905
K01922	phosphopantothenate-cysteine ligase	PPCS, coaB	1.39071
K01587	phosphoribosylaminoimidazole carboxylase / phosphoribosylaminoimidazole-succinocarboxamide synthase	PAICS	-1.15478
K00602	phosphoribosylaminoimidazolecarboxamide formyltransferase / IMP cyclohydrolase	purH	-1.11079
K01952	phosphoribosylformylglycinamidine synthase	purL, PFAS	1.19966
K00871	phosphorylase kinase gamma subunit	PHKG	2.63036
K16794	platelet-activating factor acetylhydrolase IB subunit alpha	PAFAH1B1, LIS1	1.45154
K12862	pleiotropic regulator 1	PLRG1, PRL1, PRP46	-1.21838
K06081	poliovirus receptor-related protein 1	PVRL1	-1.57754
K08862	polo-like kinase 3	PLK3, CNK	1.3204
K13126	polyadenylate-binding protein	PABPC	-1.23277
K14396	polyadenylate-binding protein 2	PABPN1, PABP2	-1.32345
K14322	polyadenylate-binding protein-interacting protein 1	PAIP1	1.24098
K12865	polyglutamine-binding protein 1	PQBP1, NPW38	1.25224
K00710	polypeptide N-acetylgalactosaminyltransferase	GALNT	1.53918
K04938	potassium large conductance calcium-activated channel subfamily M beta member 2	KCNMB2	2.06595
K04900	potassium voltage-gated channel subfamily G member 1	KCNG1	1.55101
K09355	pre-B-cell leukemia transcription factor 1	PBX1	1.6499
K09548	prefoldin subunit 1	PFDN1	1.26717
K10599	pre-mRNA-processing factor 19	PRPF19, PRP19	-1.56543
K12856	pre-mRNA-processing factor 8	PRPF8, PRP8	-1.14442
K12819	pre-mRNA-processing factor SLU7	SLU7	-1.36221
K12817	pre-mRNA-splicing factor 18	PRPF18, PRP18	-1.14204
K12868	pre-mRNA-splicing factor SYF2	SYF2	-1.12751
K12854	pre-mRNA-splicing helicase BRR2	SNRNP200, BRR2	-1.72855
K14799	pre-rRNA-processing protein TSR1	TSR1	-1.77863
K06170	presenilin enhancer 2	PEN2	1.35693
K05759	profilin	PFN	1.18591
K06745	programmed cell death 1 ligand 1	PDCD1LG1, CD274	-2.10145
K04802	proliferating cell nuclear antigen	PCNA	-1.99935
K06696	proteasome activator subunit 1 (PA28 alpha)	PSME1	1.21469
K06697	proteasome activator subunit 2 (PA28 beta)	PSME2	1.47979
K06698	proteasome activator subunit 3 (PA28 gamma)	PSME3	-1.34479
K11599	proteasome maturation protein	POMP, UMP1	1.12862
K02516	protein arginine N-methyltransferase 5	PRMT5, HSL7	-1.90231
K12863	protein CWC15	CWC15	-1.09593
K08056	protein disulfide isomerase family A, member 3	PDIA3, GRP58	1.28966
K09582	protein disulfide-isomerase A4	PDIA4, ERP72	1.74933
K05687	protein DJ-1	PARK7	1.25751
K05955	protein farnesyltransferase/geranylgeranyltransferase type-1 subunit alpha	FNTA	1.84013
K13121	protein FRA10AC1	FRA10AC1	-1.68435
K13348	protein Mpv17	MPV17	1.29922
K18266	protein NDRG1	NDRG1	1.75635
K17457	protein phosphatase 1 regulatory subunit 12C	PPP1R12C, MBS85	-1.27966
K15494	protein phosphatase 1 regulatory subunit 1B	PPP1R1B, DARPP32	1.47629
K07189	protein phosphatase 1 regulatory subunit 3A/B/C/D/E	PPP1R3	1.753
K13617	protein phosphatase methylesterase 1	PPME1	1.17869
K16732	protein regulator of cytokinesis 1	PRC1	1.36229
K14856	protein SDA1	SDA1, SDAD1	-1.80871
K11125	protein SMG5	SMG5, EST1B	-1.46085
K14004	protein transport protein SEC13	SEC13	-1.08976
K14006	protein transport protein SEC23	SEC23	-1.3404
K14007	protein transport protein SEC24	SEC24	-1.28574
K14005	protein transport protein SEC31	SEC31	-1.39613
K10956	protein transport protein SEC61 subunit alpha	SEC61A	-1.11979
K05360	protein-disulfide reductase (glutathione)	TXNDC12	1.39219
K02257	protoheme IX farnesyltransferase	COX10	-1.55015
K17623	pseudouridine-5'-monophosphatase	HDHD1	1.48882
K03783	purine-nucleoside phosphorylase	punA	2.04473
K07758	pyridoxal phosphatase	PDXP	-1.29555
K00275	pyridoxamine 5'-phosphate oxidase	pdxH, PNPO	1.28033
K01304	pyroglutamyl-peptidase	E3.4.19.3, pcp	1.43923
K01958	pyruvate carboxylase	PC, pyc	1.34051
K00162	pyruvate dehydrogenase E1 component beta subunit	PDHB, pdhB	1.24501
K05762	radixin	RDX	1.9631
K15306	Ran-binding protein 1	RANBP1	-1.3365
K06277	Rap guanine nucleotide exchange factor 1	RAPGEF1, GRF2	1.63618
K08533	RAR-related orphan receptor beta	NR1F2, RORB	1.70046
K16848	Ras GTPase-activating-like protein IQGAP1	IQGAP1	1.3622
K05767	Ras GTPase-activating-like protein IQGAP2/3	IQGAP2_3	2.5438
K07208	Ras homolog enriched in brain	RHEB	-1.3657
K04513	Ras homolog gene family, member A	RHOA	1.24747
K04513	Ras homolog gene family, member A	RHOA	1.2765
K04392	Ras-related C3 botulinum toxin substrate 1	RAC1	1.18684
K07905	Ras-related protein Rab-11B	RAB11B	1.32806
K07836	Ras-related protein Rap-1B	RAP1B	1.16132
K08847	receptor-interacting serine/threonine-protein kinase 3	RIPK3	-2.1047
K10739	replication factor A2	RFA2, RPA2	-1.36249
K10756	replication factor C subunit 3/5	RFC3_5	-1.63633
K13760	retinal cone rhodopsin-sensitive cGMP 3',5'-cyclic phosphodiesterase subunit gamma	PDE6H	1.19806
K13758	retinal rod rhodopsin-sensitive cGMP 3',5'-cyclic phosphodiesterase subunit delta	PDE6D	-1.21978
K08524	retinoid X receptor alpha	NR2B1, RXRA	1.29076
K14622	retinol binding protein 2	RBP2, CRBP2	1.71522
K14622	retinol binding protein 2	RBP2, CRBP2	1.92996
K11153	retinol dehydrogenase 12	RDH12	1.3339
K11154	retinol dehydrogenase 16	RDH16	1.27929
K14620	riboflavin transporter 2	RFT2	1.14366
K10743	ribonuclease H2 subunit A	RNASEH2A	-1.28819
K03538	ribonuclease P protein subunit POP4	POP4, RPP29	-1.55357
K03537	ribonuclease P/MRP protein subunit POP5	POP5	-1.52376
K00784	ribonuclease Z	rnz	-1.61059
K14523	ribonucleases P/MRP protein subunit RPP38	RPP38	2.70928
K14530	ribonucleases P/MRP protein subunit RPP40	RPP40	-1.22469
K00948	ribose-phosphate pyrophosphokinase	PRPS, prsA	-1.14465
K14794	ribosomal RNA-processing protein 12	RRP12	-1.72243
K14795	ribosomal RNA-processing protein 36	RRP36	-1.82239
K14545	ribosomal RNA-processing protein 7	RRP7	-1.27588
K14545	ribosomal RNA-processing protein 7	RRP7	-1.36582
K14536	ribosome assembly protein 1	RIA1	1.21434
K14824	ribosome biogenesis protein ERB1	ERB1, BOP1	-1.37155
K14863	ribosome biogenesis protein YTM1	YTM1, WDR12	-1.54307
K14847	ribosome production factor 2	RPF2	-1.84035
K03868	RING-box protein 1	RBX1, ROC1	1.36132
K10611	RING-box protein 2	RBX2, ROC2, RNF7	1.7085
K07179	RIO kinase 2	RIOK2	-1.33377
K11108	RNA 3'-terminal phosphate cyclase-like protein	RCL1	-1.37529
K15544	RNA polymerase II subunit A C-terminal domain phosphatase SSU72	SSU72	-1.43174
K12876	RNA-binding protein 8A	RBM8A, Y14	1.27957
K14411	RNA-binding protein Musashi	MSI	-2.39551
K11883	RNA-binding protein NOB1	NOB1	-1.41429
K14563	rRNA 2'-O-methyltransferase fibrillarin	NOP1, FBL	-1.68359
K14568	rRNA small subunit pseudouridine methyltransferase Nep1	EMG1, NEP1	-1.58654
K00121	S-(hydroxymethyl)glutathione dehydrogenase / alcohol dehydrogenase	frmA, ADH5, adhC	1.20549
K00789	S-adenosylmethionine synthetase	metK	1.16219
K01047	secretory phospholipase A2	PLA2G, SPLA2	-1.32304
K01047	secretory phospholipase A2	PLA2G, SPLA2	1.56688
K06635	securin	PTTG	-1.44731
K14381	sequestosome 1	SQSTM1	-1.33021
K13171	serine/arginine repetitive matrix protein 1	SRRM1, SRM160	-1.20103
K13171	serine/arginine repetitive matrix protein 1	SRRM1, SRM160	-1.25203
K08804	serine/threonine kinase 17	STK17	1.59114
K06641	serine/threonine-protein kinase Chk2	CHK2	-3.10742
K08852	serine/threonine-protein kinase/endoribonuclease IRE1	ERN1	-1.36225
K03456	serine/threonine-protein phosphatase 2A regulatory subunit A	PPP2R1	1.30956
K04348	serine/threonine-protein phosphatase 2B catalytic subunit	PPP3C, CNA	1.19178
K06269	serine/threonine-protein phosphatase PP1 catalytic subunit	PPP1C	-1.77699
K13304	serum/glucocorticoid-regulated kinase 3	SGK3	-1.44188
K13304	serum/glucocorticoid-regulated kinase 3	SGK3	-2.34064
K01875	seryl-tRNA synthetase	SARS, serS	-2.21331
K01070	S-formylglutathione hydrolase	frmB, ESD, fghA	1.27107
K13744	SH3 domain-containing guanine exchange factor	SGEF	-1.33364
K05304	sialic acid synthase	NANS, SAS	-1.1877
K12947	signal peptidase complex subunit 2	SPCS2, SPC2	1.30986
K13280	signal peptidase, endoplasmic reticulum-type	SEC11, sipW	1.34404
K03104	signal recognition particle subunit SRP14	SRP14	-1.50521
K03107	signal recognition particle subunit SRP68	SRP68	-1.55416
K03108	signal recognition particle subunit SRP72	SRP72	-1.43914
K03109	signal recognition particle subunit SRP9	SRP9	-1.33636
K11220	signal transducer and activator of transcription 1	STAT1	-1.29802
K11224	signal transducer and activator of transcription 5B	STAT5B	1.39789
K11096	small nuclear ribonucleoprotein D2	SNRPD2, SMD2	1.21177
K11088	small nuclear ribonucleoprotein D3	SNRPD3, SMD3	-1.34042
K11088	small nuclear ribonucleoprotein D3	SNRPD3, SMD3	1.152
K11097	small nuclear ribonucleoprotein E	SNRPE, SME	1.13621
K02946	small subunit ribosomal protein S10	RP-S10, MRPS10, rpsJ	1.39857
K02954	small subunit ribosomal protein S14	RP-S14, MRPS14, rpsN	1.21215
K02962	small subunit ribosomal protein S17e	RP-S17e, RPS17	1.22936
K02966	small subunit ribosomal protein S19e	RP-S19e, RPS19	1.21841
K02976	small subunit ribosomal protein S26e	RP-S26e, RPS26	-2.11549
K02978	small subunit ribosomal protein S27e	RP-S27e, RPS27	1.24484
K02983	small subunit ribosomal protein S30e	RP-S30e, RPS30	1.13883
K02987	small subunit ribosomal protein S4e	RP-S4e, RPS4	-1.61094
K02989	small subunit ribosomal protein S5e	RP-S5e, RPS5	1.18671
K02990	small subunit ribosomal protein S6	RP-S6, MRPS6, rpsF	-1.36662
K02996	small subunit ribosomal protein S9	RP-S9, MRPS9, rpsI	-1.17349
K02997	small subunit ribosomal protein S9e	RP-S9e, RPS9	-1.25661
K02998	small subunit ribosomal protein SAe	RP-SAe, RPSA	-2.26906
K12160	small ubiquitin-related modifier	SUMO, SMT3	1.17215
K13806	sn1-specific diacylglycerol lipase	DAGL	-1.2421
K05706	snail 2	SNAI2, SLUG	2.21009
K13151	snurportin-1	SNUPN, RNUT1	-1.25001
K12304	soluble calcium-activated nucleotidase 1	CANT1	1.72581
K13354	solute carrier family 25 (peroxisomal adenine nucleotide transporter), member 17	SLC25A17, PMP34	-1.29795
K08746	solute carrier family 27 (fatty acid transporter), member 2	SLC27A2, FACVL1, FATP2	1.28606
K13576	solute carrier family 38 (sodium-coupled neutral amino acid transporter), member 3	SLC38A3, SNAT3	1.2126
K12388	sortilin	SORT1	1.53544
K17919	sorting nexin-4	SNX4	1.16848
K12827	splicing factor 3A subunit 3	SF3A3, SAP61, PRP9	-1.18184
K12829	splicing factor 3B subunit 2	SF3B2, SAP145, CUS1	-1.20913
K12840	splicing factor 45	RBM17, SPF45	-1.38519
K12890	splicing factor, arginine/serine-rich 1/9	SFRS1_9	1.26617
K12892	splicing factor, arginine/serine-rich 3	SFRS3	2.73293
K12893	splicing factor, arginine/serine-rich 4/5/6	SFRS4_5_6	1.34989
K12896	splicing factor, arginine/serine-rich 7	SFRS7	1.3183
K04381	stathmin	STMN1	1.28663
K06013	STE24 endopeptidase	STE24	1.30343
K00507	stearoyl-CoA desaturase (delta-9 desaturase)	SCD, desC	2.47604
K07431	sterol 12-alpha-hydroxylase	CYP8B1	1.71772
K08764	sterol carrier protein 2	SCP2, SCPX	1.33298
K01131	steryl-sulfatase	STS	1.51136
K09553	stress-induced-phosphoprotein 1	STIP1	-1.70769
K16059	stromal interaction molecule 1	STIM1	1.1909
K12486	stromal membrane-associated protein	SMAP	-1.18305
K06669	structural maintenance of chromosome 3 (chondroitin sulfate proteoglycan 6)	SMC3, CSPG6	1.18402
K06675	structural maintenance of chromosome 4	SMC4	-1.31536
K00236	succinate dehydrogenase (ubiquinone) cytochrome b560 subunit	SDHC, SDH3	1.32815
K00234	succinate dehydrogenase (ubiquinone) flavoprotein subunit	SDHA, SDH1	-1.14562
K00237	succinate dehydrogenase (ubiquinone) membrane anchor subunit	SDHD, SDH4	1.21573
K01899	succinyl-CoA synthetase alpha subunit	LSC1	2.23388
K01594	sulfinoalanine decarboxylase	CSAD	2.04608
K04565	superoxide dismutase, Cu-Zn family	SOD1	1.2353
K04564	superoxide dismutase, Fe-Mn family	SOD2	1.21336
K04695	suppressor of cytokine signaling 2	SOCS2, CIS2	1.56051
K06229	suppressor of fused	SUFU	4.44394
K12795	suppressor of G2 allele of SKP1	SUGT1, SGT1	-1.32512
K12656	suppressor of IKK-epsilon	SIKE	-1.4512
K13130	survival of motor neuron protein-interacting protein 1	SIP1, GEMIN2	-1.22324
K08490	syntaxin 5	STX5	-1.3775
K06271	talin	TLN	1.28352
K08058	TAP binding protein (tapasin)	TAPBP	1.24472
K13202	target of EGR1 protein 1	TOE1	-1.47413
K10785	T-cell receptor beta chain V region	TRBV	1.11518
K09493	T-complex protein 1 subunit alpha	CCT1, TCP1	-1.36328
K09497	T-complex protein 1 subunit epsilon	CCT5	-1.23793
K06252	tenascin	TN	-3.07675
K10207	testosterone 17beta-dehydrogenase (NADP+)	HSD17B3	1.52654
K17348	tetraspanin-1	TSPAN1	1.31223
K00949	thiamine pyrophosphokinase	thiN, TPK1, THI80	1.26397
K01392	thimet oligopeptidase	THOP1	1.43427
K01011	thiosulfate/3-mercaptopyruvate sulfurtransferase	TST, MPST, sseA	1.98307
K13174	THO complex subunit 5	THOC5	-1.21025
K13176	THO complex subunit 7	THOC7	-1.83938
K01620	threonine aldolase	ltaE	1.13385
K01868	threonyl-tRNA synthetase	TARS, thrS	-1.71742
K06514	Thy-1 cell surface antigen	THY1, CD90	2.66538
K12567	titin	TTN	-1.38469
K10136	TP53 apoptosis effector	PERP	1.28862
K03872	transcription elongation factor B, polypeptide 1	TCEB1	1.50186
K03873	transcription elongation factor B, polypeptide 2	TCEB2	1.48786
K08036	transcription factor 1, hepatocyte nuclear factor 1-alpha	TCF1, HNF1A	-1.16757
K04683	transcription factor Dp-1	TFDP1	1.2384
K09105	transcription factor E3	TFE3	-2.31807
K09035	transcription factor Maf	CMAF, MAF	2.4259
K09036	transcription factor MAFB	MAFB	1.4595
K03123	transcription initiation factor TFIIA small subunit	TFIIA2, GTF2A2, TOA2	1.10125
K03124	transcription initiation factor TFIIB	TFIIB, GTF2B, SUA7, tfb	-1.33505
K03134	transcription initiation factor TFIID subunit 10	TAF10	1.1657
K14649	transcription initiation factor TFIID subunit 8	TAF8	1.18476
K03137	transcription initiation factor TFIIE subunit beta	TFIIE2, GTF2E2, TFA2	-1.133
K03142	transcription initiation factor TFIIH subunit 2	TFIIH2, GTF2H2, SSL1	-1.36286
K03143	transcription initiation factor TFIIH subunit 3	TFIIH3, GTF2H3, TFB4	1.25012
K15225	transcription termination factor 1	TTF1	-1.47844
K09448	transcriptional enhancer factor	TEAD	2.06187
K06503	transferrin receptor	TFRC, CD71	1.71268
K00615	transketolase	E2.2.1.1, tktA, tktB	1.69553
K03113	translation initiation factor 1	EIF1, SUI1	-1.1526
K03238	translation initiation factor 2 subunit 2	EIF2S2	2.41316
K03254	translation initiation factor 3 subunit A	EIF3A	-1.39873
K03253	translation initiation factor 3 subunit B	EIF3B	-1.26011
K03252	translation initiation factor 3 subunit C	EIF3C	1.53248
K03251	translation initiation factor 3 subunit D	EIF3D	-1.11072
K15028	translation initiation factor 3 subunit K	EIF3K	-1.42209
K03257	translation initiation factor 4A	EIF4A	-1.5985
K03257	translation initiation factor 4A	EIF4A	-1.27263
K03259	translation initiation factor 4E	EIF4E	1.34695
K03260	translation initiation factor 4G	EIF4G	-1.22151
K03262	translation initiation factor 5	EIF5	2.77063
K03239	translation initiation factor eIF-2B subunit alpha	EIF2B1	-1.21723
K03680	translation initiation factor eIF-2B subunit delta	EIF2B4	-1.36294
K12275	translocation protein SEC62	SEC62	-1.51982
K04571	translocon-associated protein subunit delta	SSR4	1.30264
K14292	trimethylguanosine synthase	TGS1	-1.39418
K00474	trimethyllysine dioxygenase	TMLHE	1.17517
K10373	tropomyosin 1	TPM1	-1.90533
K09290	tropomyosin 3	TPM3	1.62057
K01312	trypsin	PRSS	3.44803
K07374	tubulin alpha	TUBA	2.83353
K07375	tubulin beta	TUBB	2.18614
K05147	tumor necrosis factor receptor superfamily member 11A	TNFRSF11A, RANK	-2.48339
K05152	tumor necrosis factor receptor superfamily member 14	TNFRSF14, HVEM	1.79222
K03158	tumor necrosis factor receptor superfamily member 1A	TNFRSF1A, TNFR1	-1.11222
K17904	type II thyroxine 5'-deiodinase	DIO2	2.60148
K11093	U1 small nuclear ribonucleoprotein 70kDa	SNRP70	1.30918
K14560	U3 small nucleolar ribonucleoprotein protein IMP3	IMP3	-1.26762
K14550	U3 small nucleolar RNA-associated protein 10	UTP10, HEATR1	-2.18838
K14567	U3 small nucleolar RNA-associated protein 14	UTP14	-1.60261
K14549	U3 small nucleolar RNA-associated protein 15	UTP15	-1.59448
K14772	U3 small nucleolar RNA-associated protein 20	UTP20	-1.81949
K14566	U3 small nucleolar RNA-associated protein 24	UTP24, FCF1	-1.65423
K14566	U3 small nucleolar RNA-associated protein 24	UTP24, FCF1	-1.62632
K14548	U3 small nucleolar RNA-associated protein 4	UTP4, CIRH1A	-1.82162
K14546	U3 small nucleolar RNA-associated protein 5	UTP5, WDR43	-1.63161
K14557	U3 small nucleolar RNA-associated protein 6	UTP6	-1.42303
K12843	U4/U6 small nuclear ribonucleoprotein PRP3	PRPF3, PRP3	-1.17185
K12845	U4/U6 small nuclear ribonucleoprotein SNU13	SNU13, NHP2L	-1.8549
K12845	U4/U6 small nuclear ribonucleoprotein SNU13	SNU13, NHP2L	-1.2329
K11984	U4/U6.U5 tri-snRNP-associated protein 1	SART1, HAF, SNU66	-1.15135
K12620	U6 snRNA-associated Sm-like protein LSm1	LSM1	-1.51781
K12626	U6 snRNA-associated Sm-like protein LSm7	LSM7	-1.27036
K12627	U6 snRNA-associated Sm-like protein LSm8	LSM8	1.34101
K00415	ubiquinol-cytochrome c reductase core subunit 2	QCR2, UQCRC2	-1.19537
K00412	ubiquinol-cytochrome c reductase cytochrome b subunit	CYTB, petB	-2.00846
K00416	ubiquinol-cytochrome c reductase subunit 6	QCR6, UQCRH	1.21243
K00417	ubiquinol-cytochrome c reductase subunit 7	QCR7, UQCRB	1.16899
K06126	ubiquinone biosynthesis monooxygenase Coq6	COQ6	1.08484
K08770	ubiquitin C	UBC	1.82584
K11844	ubiquitin carboxyl-terminal hydrolase 16/45	USP16_45	-1.50317
K10596	ubiquitin conjugation factor E4 A	UBE4A	-1.13307
K10597	ubiquitin conjugation factor E4 B	UBE4B, UFD2	-1.2194
K10573	ubiquitin-conjugating enzyme E2 A	UBE2A, UBC2, RAD6A	1.19858
K10574	ubiquitin-conjugating enzyme E2 B	UBE2B, RAD6B	1.26253
K06689	ubiquitin-conjugating enzyme E2 D/E	UBE2D_E, UBC4, UBC5	1.62132
K10577	ubiquitin-conjugating enzyme E2 I	UBE2I, UBC9	1.20679
K10580	ubiquitin-conjugating enzyme E2 N	UBE2N, BLU, UBC13	-1.2978
K10587	ubiquitin-protein ligase E3 A	UBE3A, E6AP	-1.30072
K10589	ubiquitin-protein ligase E3 C	UBE3C	-2.17556
K14012	UBX domain-containing protein 1	SHP1, UBX1, NSFL1C	1.4461
K00965	UDPglucose--hexose-1-phosphate uridylyltransferase	galT, GALT	-1.1807
K13676	UDP-xylose:glucoside alpha-1,3-xylosyltransferase	GXYLT	-1.07452
K00365	urate oxidase	uaZ	1.55052
K00876	uridine kinase	udk, UCK	-1.31465
K13421	uridine monophosphate synthetase	UMPS	-1.6572
K13421	uridine monophosphate synthetase	UMPS	-1.7976
K00757	uridine phosphorylase	udp, UPP	2.6937
K10839	UV excision repair protein RAD23	RAD23, HR23	2.29048
K18468	vacuolar protein sorting-associated protein 35	VPS35	-2.21043
K12196	vacuolar protein-sorting-associated protein 4	VPS4	1.28496
K05449	vascular endothelial growth factor C/D	VEGFC_D	-1.16925
K10703	very-long-chain (3R)-3-hydroxyacyl-CoA dehydratase	PHS1, PAS2	1.64638
K08007	villin 2 (ezrin)	VIL2	1.94529
K05357	vitamin-K-epoxide reductase (warfarin-sensitive)	VKORC1	-1.75778
K05862	voltage-dependent anion channel protein 1	VDAC1	1.1994
K15040	voltage-dependent anion channel protein 2	VDAC2	1.60992
K03871	von Hippel-Lindau disease tumor supressor	VHL	1.25476
K02155	V-type H+-transporting ATPase 16kDa proteolipid subunit	ATPeV0C, ATP6L	1.19055
K02154	V-type H+-transporting ATPase subunit a	ATPeV0A, ATP6N	1.49018
K02147	V-type H+-transporting ATPase subunit B	ATPeV1B, ATP6B	1.35572
K02149	V-type H+-transporting ATPase subunit D	ATPeV1D, ATP6M	1.52529
K02150	V-type H+-transporting ATPase subunit E	ATPeV1E, ATP6E	1.12071
K02151	V-type H+-transporting ATPase subunit F	ATPeV1F, ATP6S14	-1.23557
K02152	V-type H+-transporting ATPase subunit G	ATPeV1G, ATP6G	-1.08881
K02144	V-type H+-transporting ATPase subunit H	ATPeV1H	1.08456
K06083	WAS protein family, member 3	WASF3	1.53787
K05747	Wiskott-Aldrich syndrome protein	WAS	-1.88599
K00106	xanthine dehydrogenase/oxidase	XDH	1.17166
K00854	xylulokinase	xylB, XYLB	1.39358
K03217	YidC/Oxa1 family membrane protein insertase	yidC, spoIIIJ, OXA1	-1.30344
K10503	zinc finger and BTB domain-containing protein 24	ZBTB24, BIF1	-1.23514
