# Supplementary material for: Early nutritional programming affects liver transcriptome in diploid and triploid Atlantic salmon, Salmo salar
Source: BMC Genomics. 2017 Nov 17;18:886. doi: 10.1186/s12864-017-4264-7 (PMC5693578; doi:10.1186/s12864-017-4264-7)
Supplement: Supplementary file 3 — List of the top 100 most significant differentially expressed genes affected by diet (Two-way ANOVA, p < 0.05). FC: Fold Change; KO: KEGG Orthology; M: marine; V: vegetable. (XLSX 16 kb) [file 12864_2017_4264_MOESM3_ESM.xlsx]

## Sheet: Sheet1
KO	KEGG Annotation	Gene abbreviation	Average FC V/M
K02730	20S proteasome subunit alpha 1	PSMA6	1.71988
K02726	20S proteasome subunit alpha 2	PSMA2	1.2984
K02727	20S proteasome subunit alpha 7	PSMA3	1.30123
K02738	20S proteasome subunit beta 1	PSMB6	1.21925
K01082	3'(2'), 5'-bisphosphate nucleotidase	cysQ, MET22, BPNT1	1.56788
K00772	5'-methylthioadenosine phosphorylase	mtaP	-1.28115
K00626	acetyl-CoA C-acetyltransferase	atoB	1.60935
K00011	aldehyde reductase	AKR1	1.30453
K03844	alpha-1,2-mannosyltransferase	ALG11	-1.35671
K00736	alpha-1,6-mannosyl-glycoprotein beta-1,2-N-acetylglucosaminyltransferase	MGAT2	-1.54485
K00605	aminomethyltransferase	gcvT, AMT	1.34755
K01940	argininosuccinate synthase	argG, ASS1	1.35272
K05641	ATP-binding cassette, subfamily A (ABC1), member 1	ABCA1	-2.27688
K05643	ATP-binding cassette, subfamily A (ABC1), member 3	ABCA3	1.38664
K13025	ATP-dependent RNA helicase	EIF4A3, FAL1	-1.31243
K12818	ATP-dependent RNA helicase DHX8/PRP22	DHX8, PRP22	-1.34655
K00515	beta-carotene 15,15'-monooxygenase	BCMO1, BCDO1	-1.46628
K05853	Ca2+ transporting ATPase, sarcoplasmic/endoplasmic reticulum	ATP2A	-1.71805
K01367	calpain-1	CAPN1	1.53493
K08057	calreticulin	CALR	-2.16734
K02187	caspase 3	CASP3	1.4684
K04397	caspase 7	CASP7	1.51484
K11643	chromodomain-helicase-DNA-binding protein 4	CHD4, MI2B	-1.57035
K02259	cytochrome c oxidase assembly protein subunit 15	COX15	1.5121
K13989	Derlin-2/3	DERL2_3	-1.71522
K00657	diamine N-acetyltransferase	speG	-1.65688
K02541	DNA replication licensing factor MCM3	MCM3	-1.40702
K02212	DNA replication licensing factor MCM4	MCM4, CDC54	-2.39168
K03012	DNA-directed RNA polymerase II subunit RPB4	RPB4, POLR2D	-1.2967
K03020	DNA-directed RNA polymerases I and III subunit RPAC2	RPC19, POLR1D	-1.4381
K09517	DnaJ homolog subfamily B member 11	DNAJB11	-1.95442
K09523	DnaJ homolog subfamily C member 3	DNAJC3	-1.77303
K10847	DNA-repair protein complementing XP-A cells	XPA	-1.52353
K07151	dolichyl-diphosphooligosaccharide--protein glycosyltransferase	STT3	-2.08335
K15410	elongation factor 1-delta	EEF1D	-1.4023
K05746	enabled	ENAH, MENA	-3.02612
K10949	ER lumen protein retaining receptor	KDELR	-1.56598
K03678	exosome complex component RRP45	RRP45, EXOSC9	-1.21315
K03904	fibrinogen beta chain	FGB	-2.05395
K12487	G protein-coupled receptor kinase interactor 2	GIT2	1.26977
K00820	glucosamine--fructose-6-phosphate aminotransferase (isomerizing)	glmS, GFPT	-2.79189
K00699	glucuronosyltransferase	UGT	1.54163
K07953	GTP-binding protein SAR1	SAR1	2.24934
K01487	guanine deaminase	guaD	3.37372
K09490	heat shock 70kDa protein 5	HSPA5, BIP	-2.08488
K12884	heterogeneous nuclear ribonucleoprotein C1/C2	HNRNPC	-1.39948
K10802	high mobility group protein B1	HMGB1	-1.27778
K01640	hydroxymethylglutaryl-CoA lyase	HMGCL, hmgL	1.98983
K14394	low molecular weight phosphotyrosine protein phosphatase	ACP1	1.48783
K04453	Max protein	MAX	-1.61388
K11351	NADH dehydrogenase (ubiquinone) 1 beta subcomplex subunit 11	NDUFB11	1.2496
K03961	NADH dehydrogenase (ubiquinone) 1 beta subcomplex subunit 5	NDUFB5	1.21023
K03937	NADH dehydrogenase (ubiquinone) Fe-S protein 4	NDUFS4	1.1615
K05750	NCK-associated protein 1	NCKAP1, NAP125	1.31202
K14552	NET1-associated nuclear protein 1 (U3 small nucleolar RNA-associated protein 17)	NAN1, UTP17, WDR75	-1.55792
K07562	nonsense-mediated mRNA decay protein 3	NMD3	-1.64452
K14537	nuclear GTP-binding protein	NUG2, GNL2	-1.32262
K06943	nucleolar GTP-binding protein	NOG1	-1.64069
K14564	nucleolar protein 56	NOP56	-1.69488
K11294	nucleolin	NCL, NSR1	-1.35008
K03265	peptide chain release factor subunit 1	ETF1, ERF1	-1.43694
K03267	peptide chain release factor subunit 3	ERF3, GSPT	-1.31077
K13279	peroxiredoxin 1	PRDX1	1.27471
K03084	phosphatidylinositol-3,4,5-trisphosphate 5-phosphatase 1	SHIP1, INPP5D	1.40743
K12819	pre-mRNA-processing factor SLU7	SLU7	-1.36221
K04802	proliferating cell nuclear antigen	PCNA	-1.99935
K06697	proteasome activator subunit 2 (PA28 beta)	PSME2	1.47979
K00275	pyridoxamine 5'-phosphate oxidase	pdxH, PNPO	1.28033
K05762	radixin	RDX	1.9631
K07208	Ras homolog enriched in brain	RHEB	-1.3657
K03537	ribonuclease P/MRP protein subunit POP5	POP5	-1.52376
K14563	rRNA 2'-O-methyltransferase fibrillarin	NOP1, FBL	-1.68359
K01875	seryl-tRNA synthetase	SARS, serS	-2.21331
K01070	S-formylglutathione hydrolase	frmB, ESD, fghA	1.27107
K13280	signal peptidase, endoplasmic reticulum-type	SEC11, sipW	1.34404
K03107	signal recognition particle subunit SRP68	SRP68	-1.55416
K03108	signal recognition particle subunit SRP72	SRP72	-1.43914
K02946	small subunit ribosomal protein S10	RP-S10, MRPS10, rpsJ	1.39857
K12304	soluble calcium-activated nucleotidase 1	CANT1	1.72581
K01131	steryl-sulfatase	STS	1.51136
K09553	stress-induced-phosphoprotein 1	STIP1	-1.70769
K01392	thimet oligopeptidase	THOP1	1.43427
K01868	threonyl-tRNA synthetase	TARS, thrS	-1.71742
K03872	transcription elongation factor B, polypeptide 1	TCEB1	1.50186
K08036	transcription factor 1, hepatocyte nuclear factor 1-alpha	TCF1, HNF1A	-1.16757
K15225	transcription termination factor 1	TTF1	-1.47844
K06503	transferrin receptor	TFRC, CD71	1.71268
K00615	transketolase	tktA, tktB	1.69553
K03254	translation initiation factor 3 subunit A	EIF3A	-1.39873
K03253	translation initiation factor 3 subunit B	EIF3B	-1.26011
K14560	U3 small nucleolar ribonucleoprotein protein IMP3	IMP3	-1.26762
K14550	U3 small nucleolar RNA-associated protein 10	UTP10, HEATR1	-2.18838
K14566	U3 small nucleolar RNA-associated protein 24	UTP24, FCF1	-1.65423
K14557	U3 small nucleolar RNA-associated protein 6	UTP6	-1.42303
K12845	U4/U6 small nuclear ribonucleoprotein SNU13	SNU13, NHP2L	-1.8549
K00412	ubiquinol-cytochrome c reductase cytochrome b subunit	CYTB, petB	-2.00846
K00876	uridine kinase	udk, UCK	-1.31465
K13421	uridine monophosphate synthetase	UMPS	-1.6572
K02154	V-type H+-transporting ATPase subunit a	ATPeV0A, ATP6N	1.49018
K00854	xylulokinase	xylB, XYLB	1.39358
