# Supplementary material for: Early nutritional programming affects liver transcriptome in diploid and triploid Atlantic salmon, Salmo salar
Source: BMC Genomics. 2017 Nov 17;18:886. doi: 10.1186/s12864-017-4264-7 (PMC5693578; doi:10.1186/s12864-017-4264-7)
Supplement: Supplementary file 8 — List of the top 100 most significant differentially expressed genes affected by diet x ploidy (Two-way ANOVA, p < 0.05). FC: Fold Change; KO: KEGG Orthology; M: marine; V: vegetable. (XLSX 17 kb) [file 12864_2017_4264_MOESM8_ESM.xlsx]

## Sheet: Sheet1
KO	KEGG Annotation	Gene abbreviation	p (Ploidy-Diet)	FC Vdip/Mdip	FC Vtrip/Mtrip
K06630	14-3-3 protein epsilon	YWHAE	0.00581485	1.07461	1.3012
K17817	8-oxo-dGDP phosphatase	NUDT18, MTH3	0.00250317	-1.32278	2.85352
K12314	actin, alpha cardiac muscle	ACTC1	0.00797148	1.5689	-1.67058
K01251	adenosylhomocysteinase	E3.3.1.1, ahcY	0.0129858	-1.36788	1.16857
K08047	adenylate cyclase 7	ADCY7	0.0195258	-1.00803	-1.43563
K04142	adrenergic receptor beta-2	ADRB2	0.00212445	1.61846	-1.25115
K00736	alpha-1,6-mannosyl-glycoprotein beta-1,2-N-acetylglucosaminyltransferase	MGAT2	0.0180641	1.44224	1.08538
K12460	ankyrin repeat-rich membrane spanning protein	KIDINS220, ARMS	0.020186	-1.11442	2.08471
K12799	apoptosis-associated speck-like protein containing a CARD	PYCARD, ASC	0.00466191	1.31286	-1.56221
K09864	aquaporin-1	AQP1	0.0206932	1.32206	-1.73819
K12488	Arf-GAP with SH3 domain, ANK repeat and PH domain-containing protein	ASAP	0.020938	1.39001	-1.22093
K04439	beta-arrestin	ARRB	0.00178423	-2.36486	2.59464
K05853	Ca2+ transporting ATPase, sarcoplasmic/endoplasmic reticulum	ATP2A	0.0164992	-4.22646	1.43264
K16056	calcium release-activated calcium channel protein 1	ORAI1	0.0167031	-2.22749	2.29987
K13755	calcium/calmodulin-dependent 3',5'-cyclic nucleotide phosphodiesterase [EC:3.1.4.17]	PDE1	0.0155449	1.31224	-1.30205
K08574	calpain-5	CAPN5	0.00626645	-1.6342	1.09035
K10423	CAP-Gly domain-containing linker protein 3/4	CLIP3_4	0.0192437	1.27096	-1.50238
K03097	casein kinase II subunit alpha	CSNK2A	0.0101049	-1.29627	-1.02946
K04399	caspase 9	CASP9	0.0175005	1.25598	-1.14577
K10089	cation-dependent mannose-6-phosphate receptor	M6PR	0.00918325	-1.14368	1.34637
K06793	chondroitin sulfate proteoglycan 2 (versican)	CSPG2, VCAN	0.0157594	2.90663	-2.89095
K06087	claudin	CLDN	0.00401885	-1.31414	1.28723
K12871	coiled-coil domain-containing protein 12	CCDC12	0.0144304	-1.30653	1.02477
K16452	coiled-coil domain-containing protein 92	CCDC92	0.0206429	-1.5001	1.30004
K01937	CTP synthase	pyrG, CTPS	0.00723619	-1.44681	-1.90995
K12671	C-X-C motif chemokine 10	CXCL10, IP10	0.0214144	2.15341	-1.10485
K05868	cyclin B	CCNB	0.0166481	-2	1.55
K02267	cytochrome c oxidase subunit 6b	COX6B	0.0116131	1.16635	-1.13631
K06051	delta	DLL	0.00561203	1.08901	-1.18067
K02328	DNA polymerase delta subunit 2	POLD2	0.0029978	-1.58323	1.19049
K04680	DNA-binding protein inhibitor ID1	ID1	0.00672386	1.29188	-1.23117
K09537	DnaJ homolog subfamily C member 17	DNAJC17	0.013296	1.15203	-1.10772
K10413	dynein heavy chain 1, cytosolic	DYNC1H	0.0083744	2.51619	-1.1069
K12232	E3 ubiquitin-protein ligase HECTD2	HECTD2	0.0199571	1.74681	-1.67523
K07739	elongator complex protein 3	ELP3, KAT9	0.0076706	-1.23767	1.08502
K13210	far upstream element-binding protein	FUBP	0.0204857	-1.53828	1.22508
K01623	fructose-bisphosphate aldolase, class I	ALDO	0.013906	2.18191	-1.3365
K01555	fumarylacetoacetase	FAH, fahA	0.0053164	1.15437	1.7
K17894	GATA-binding protein 2	GATA2	0.0131923	2.3	-1.25
K15376	gephyrin	GPHN	0.0010458	1.58862	-1.82133
K00799	glutathione S-transferase	GST, gst	0.015455	1.44137	-1.14072
K00281	glycine dehydrogenase	GLDC, gcvP	0.019199	-1.84239	-1.10996
K01139	guanosine-3',5'-bis(diphosphate) 3'-pyrophosphohydrolase	spoT, HDDC3	0.0159147	-1.09841	1.24793
K09305	homeobox protein HoxA/B/C5	HOX_5	0.00653731	-1.9544	1.35907
K05719	integrin beta 1	ITGB1	0.00395753	1.10133	-1.19321
K05425	interleukin 12B	IL12B	0.0102613	1.22304	-1.23629
K11217	Janus kinase 1	JAK1	0.0204368	-1.62195	1.52078
K09207	krueppel-like factor 6/7	KLF6_7	0.0130688	1.0316	2.12077
K07611	lamin B	LMNB	0.0143713	-1.66917	-1.00743
K05636	laminin, beta 1	LAMB1	0.0209894	1.22687	-1.23534
K13221	methylosome protein 50	WDR77, MEP50	0.0136788	-2.07279	-1.11486
K17770	mitochondrial import receptor subunit TOM20	TOM20	0.00529482	-1.30606	1.0773
K04428	mitogen-activated protein kinase kinase kinase 4	MAP3K4, MEKK4	0.00871159	-1.3681	1.47637
K04729	myeloid differentiation primary response protein MyD88	MYD88	0.00559358	-1.55066	1.33698
K10356	myosin I	MYO1	0.0181282	1.15015	-1.38545
K12749	myosin light chain 3	MYL3	0.00848749	1.10405	-1.28162
K01301	N-acetylated-alpha-linked acidic dipeptidase	NAALAD	0.00447636	1.336	-1.38194
K00858	NAD+ kinase	ppnK, NADK	0.0029651	1.4106	-1.31671
K11411	NAD-dependent deacetylase sirtuin 1	SIRT1, SIR2L1	0.00636118	-1.34354	1.3397
K14304	nuclear pore complex protein Nup85	NUP85	0.0126037	5.09355	-1.46306
K17609	nucleoredoxin	NXN	0.00798406	1.31235	-1.33632
K04441	p38 MAP kinase	P38	0.0186484	-1.2035	1.11719
K16816	patatin-like phospholipase domain-containing protein 2	PNPLA2, ATGL	0.017899	-1.33743	1.11843
K03267	peptide chain release factor subunit 3	ERF3, GSPT	0.0145273	-1.166	-1.45157
K17284	perilipin-2	PLIN2, ADRP	0.00137616	-1.73408	1.24994
K15728	phosphatidate phosphatase LPIN	LPIN	0.00468789	1.9209	-1.67818
K05929	phosphoethanolamine N-methyltransferase	E2.1.1.103, NMT	0.0187641	1.55481	1.01389
K01112	phosphohistidine phosphatase	PHPT1	0.0183234	-1.08061	-1.45262
K19178	POLQ-like helicase	HELQ	0.00109537	1.08121	-1.23249
K13073	polymeric immunoglobulin receptor	PIGR	0.00687596	1.26338	-1.58261
K17081	prohibitin 2	PHB2	0.00451112	1.105	1.6955
K13948	prostaglandin reductase 1	PTGR1, LTB4DH	0.0114366	-1.28215	1.91515
K12877	protein mago nashi	MAGOH	0.0167598	-1.08641	1.17882
K16185	Ras-related GTP-binding protein A/B	RRAGA_B	0.0120857	1.76054	-1.03019
K00852	ribokinase	rbsK, RBKS	0.00102115	1.30539	-1.32439
K03469	ribonuclease HI	rnhA, RNASEH1	0.0152686	1.25814	-1.09403
K14851	ribosomal RNA-processing protein 17	RRP17, NOL12	0.0197	-1.21696	1.08497
K15433	RLL motif containing protein 1	CGI99, CLE7, RLLM1	0.00013254	1.31946	-1.72761
K15433	RLL motif containing protein 1	CGI99, CLE7, RLLM1	0.00890015	1.24776	-1.3109
K13963	serpin B	SERPINB	0.0153184	1.27763	-1.19999
K13431	signal recognition particle receptor subunit alpha	SRPR	0.00549751	-1.81931	1.61456
K03111	single-strand DNA-binding protein	ssb	0.00563912	1.21407	-1.25413
K03094	S-phase kinase-associated protein 1	SKP1, CBF3D	0.00950757	-1.1667	1.05844
K12893	splicing factor, arginine/serine-rich 4/5/6	SFRS4_5_6	0.00100418	1.52579	-4.04552
K00235	succinate dehydrogenase (ubiquinone) iron-sulfur subunit	SDHB, SDH2	0.0127387	1.28122	-1.23146
K04694	suppressor of cytokine signaling 1	SOCS1, JAB	0.0194573	4.31854	-1.42546
K11651	SWI/SNF-related matrix-associated actin-dependent regulator of chromatin subfamily E, member 1	SMARCE1	0.00792673	-1.22785	1.09261
K09494	T-complex protein 1 subunit beta	CCT2	0.0177455	-1.58578	-1.07439
K09495	T-complex protein 1 subunit gamma	CCT3, TRIC5	0.0139035	-1.49308	-1.02371
K17293	tetraspanin-3	TSPAN3	0.0140595	1.04172	-1.2667
K17349	tetraspanin-8	TSPAN8	0.0173521	-1.21244	1.43164
K03125	transcription initiation factor TFIID subunit 1	TAF1	0.0213078	-1.28899	1.88358
K03259	translation initiation factor 4E	EIF4E	0.00265163	-1.4359	1.40561
K13249	translocon-associated protein subunit alpha	SSR1	0.0129398	-1.43538	1.76113
K00501	tyrosine 3-monooxygenase	TH	0.0198764	1.92	-1.21444
K14768	U3 small nucleolar RNA-associated protein 7	UTP7, WDR46	0.0182818	-1.53342	-1.18985
K12625	U6 snRNA-associated Sm-like protein LSm6	LSM6	0.00356919	-1.22062	1.16532
K17601	WD repeat-containing protein 81	WDR81	0.0055771	1.55992	-1.19544
K00733	xylosylprotein 4-beta-galactosyltransferase	B4GALT7	0.00723761	1.18718	-1.3159
K17578	zinc finger CCHC domain-containing protein 9	ZCCHC9	0.00565758	1.69841	-4.50286
